# Supplementary material for: The role of self-esteem, optimism, deliberative thinking and self-control in shaping the financial behavior and financial well-being of young adults
Source: PLoS One. 2021 Sep 7;16(9):e0256649. doi: 10.1371/journal.pone.0256649 (PMC8423263; doi:10.1371/journal.pone.0256649)
Supplement: S1 File — (ZIP) [file pone.0256649.s001.zip]

Archive with 7 entries (7 files):
- Supporting information/Correlation File.spv
- Supporting information/Data File.xlsx
- Supporting information/PLS Alogrithm File.xlsx
- Supporting information/PLS Blindfolding File.xlsx
- Supporting information/PLS Bootstrapping File.xlsx
- Supporting information/S1_Table.pdf
- Supporting information/S2_Table.pdf
