# Supplementary material for: The role of self-esteem, optimism, deliberative thinking and self-control in shaping the financial behavior and financial well-being of young adults
Source: PLoS One. 2021 Sep 7;16(9):e0256649. doi: 10.1371/journal.pone.0256649 (PMC8423263; doi:10.1371/journal.pone.0256649)
Supplement: S1 File — (ZIP) [file pone.0256649.s001.zip › Supporting information/Data File.xlsx]

## Sheet: Sheet1
Questionnaire	Gender	Age	Education	Type of University	University Name	Year of Study	Household Income	SE1	SE2	SE3	SE4	SE5	SE6	SE7	SE8	SE9	SE10	O1	O2	O3	O4	O5	O6	O7	O8	O9	O10	DT1	DT2	DT3	DT4	DT5	DT6	DT7	DT8	DT9	DT10	DT11	DT12	DT13	DT14	DT15	DT16	SC1	SC2	SC3	SC4	SC5	SC6
1	2	1	2	1	GCU	2	1	3	3	4	4	4	4	5	1	2	5	5	2	3	5	4	4	4	4	3	4	1	5	4	3	4	4	2	5	2	3	4	3	4	4	4	4	1	4	2	4	2	5
2	2	1	2	1	GCU	2	3	5	2	4	4	4	4	4	2	4	4	4	3	2	4	4	4	4	2	2	4	5	5	4	4	4	5	5	5	4	4	5	4	4	5	2	4	3	3	2	5	5	2
3	1	1	2	1	GCU	2	2	5	3	3	4	3	4	4	1	4	4	4	3	2	4	5	3	3	3	4	4	4	4	4	3	4	4	3	3	3	4	4	3	4	3	3	3	3	2	2	3	3	1
4	2	1	2	1	GCU	4	4	2	4	4	4	5	3	4	5	5	4	4	3	3	3	4	4	2	4	2	4	4	4	4	4	4	4	4	4	4	4	4	5	4	5	5	5	2	4	1	3	1	5
5	1	1	2	1	GCU	3	3	4	3	5	4	3	2	2	1	5	4	4	5	4	5	1	4	2	3	1	5	5	4	5	3	4	5	4	4	5	5	4	4	3	5	5	3	3	4	3	3	1	3
6	1	1	2	1	GCU	3	2	4	2	4	4	4	2	4	4	4	4	4	2	2	4	4	4	3	2	4	4	4	3	4	2	2	4	4	4	4	4	2	4	4	4	3	4	1	4	2	2	2	2
7	2	1	2	1	GCU	3	3	4	1	4	5	5	2	5	4	3	5	5	5	3	5	1	4	4	1	4	5	5	5	5	5	5	5	5	5	5	5	5	4	4	5	5	4	3	2	4	1	3	5
8	1	1	2	1	GCU	2	2	4	2	3	4	4	4	2	1	3	3	4	3	3	4	4	4	3	4	3	4	5	5	4	4	3	3	4	3	5	4	3	3	4	4	4	3	2	4	3	5	3	1
9	2	1	2	1	GCU	2	5	5	5	5	5	5	5	5	1	5	5	5	5	5	5	5	5	5	5	5	5	5	5	5	5	5	4	4	5	5	5	5	4	5	5	5	4	1	4	5	5	5	3
10	1	1	2	1	GCU	2	3	5	3	4	4	2	4	2	1	3	5	4	4	2	5	5	2	1	4	2	5	5	4	3	4	3	4	3	4	3	3	3	4	3	3	2	2	2	3	3	2	4	5
11	1	1	2	1	GCU	2	3	4	2	4	4	3	3	4	3	3	4	4	3	3	4	4	4	2	3	2	4	4	4	5	4	4	4	5	4	4	5	5	4	4	4	4	4	2	5	4	5	4	1
12	2	1	2	1	GCU	2	2	5	5	4	5	4	4	4	3	4	5	4	4	3	4	4	4	2	3	3	4	4	4	3	4	4	4	4	3	4	4	4	4	4	4	3	3	4	1	4	5	5	5
13	2	1	2	1	GCU	2	4	4	4	4	5	5	4	4	1	5	5	5	5	2	4	5	2	3	3	3	4	3	3	3	3	4	4	3	3	4	3	3	4	3	3	2	2	4	5	3	5	4	5
14	1	1	2	1	GCU	2	3	2	2	5	5	3	2	4	2	2	3	4	3	3	5	4	5	3	2	2	4	5	5	5	3	3	4	4	3	4	5	4	3	5	5	5	4	2	1	2	3	3	2
15	1	1	2	1	GCU	2	2	5	4	4	4	3	4	4	1	4	5	5	4	3	3	5	4	3	4	3	4	4	4	5	4	5	5	5	5	5	5	5	5	5	5	5	5	1	5	4	4	4	2
16	2	1	2	1	GCU	2	3	5	2	3	3	3	2	3	3	4	5	3	2	3	3	4	3	4	4	2	3	5	4	1	3	4	5	3	4	2	3	3	3	4	3	2	2	4	3	4	4	5	1
17	1	1	2	1	GCU	2	4	5	4	4	4	4	4	5	2	4	4	3	5	3	5	5	4	3	4	2	4	3	4	4	3	4	3	4	3	4	3	2	1	3	3	4	4	2	3	2	4	3	2
18	2	1	2	1	GCU	2	2	3	4	2	4	1	1	3	1	3	4	3	1	3	4	5	3	4	1	3	3	4	4	3	2	2	4	3	4	2	2	1	3	3	1	1	1	2	3	2	2	2	5
19	2	1	2	1	GCU	2	4	3	5	1	1	2	5	5	1	5	1	1	1	5	4	5	1	1	1	1	1	5	1	5	4	1	5	1	5	5	5	5	5	5	1	1	2	2	3	2	2	2	5
20	1	1	2	1	GCU	2	3	5	5	5	5	5	5	5	3	5	5	5	5	1	5	4	2	2	1	1	4	5	5	4	2	1	4	5	5	4	4	5	5	3	3	5	3	2	1	1	1	1	2
21	2	1	2	1	GCU	4	2	4	1	2	4	4	1	4	1	3	5	4	1	3	4	1	5	2	1	1	4	4	4	4	4	1	1	1	1	5	5	5	3	4	4	5	5	2	5	3	5	5	4
22	2	2	4	1	GCU	2	2	5	2	3	4	1	2	5	2	4	5	3	5	4	3	5	5	3	2	3	3	4	3	3	3	4	3	4	3	4	4	3	3	3	3	4	4	1	4	5	5	5	5
23	2	2	4	1	GCU	2	2	3	3	4	4	1	3	3	3	4	3	5	3	2	4	5	4	3	3	3	5	5	3	3	3	3	3	4	3	3	2	3	3	3	4	5	5	1	2	4	4	4	2
24	2	2	4	2	LGU	1	2	5	1	5	4	2	2	5	2	4	4	5	2	1	5	5	5	1	5	1	4	3	5	4	4	5	5	5	5	5	5	4	5	4	5	4	4	2	4	4	4	4	2
25	2	2	4	2	LGU	1	3	5	4	5	4	4	3	5	4	4	5	4	3	3	3	5	5	2	2	4	5	5	5	4	4	3	4	4	5	5	5	5	5	5	5	5	5	2	2	3	3	3	4
26	1	2	4	2	LGU	5	3	5	2	4	5	1	2	4	3	3	3	4	3	2	4	4	5	3	4	2	3	4	3	3	4	3	4	2	4	4	4	5	4	4	4	5	5	2	3	2	4	4	2
27	1	3	2	2	LGU	2	4	5	4	4	4	4	4	4	2	5	5	4	4	3	4	5	3	2	4	4	4	4	4	4	4	5	5	5	5	5	5	4	5	5	5	4	4	4	3	5	5	2	4
28	2	2	4	2	LGU	1	2	4	2	3	4	2	4	4	4	5	4	4	2	2	3	5	2	3	1	5	4	3	4	3	4	2	2	2	4	4	2	2	4	3	1	1	4	1	4	1	2	2	2
29	2	2	4	2	LGU	1	3	5	4	4	3	3	4	2	3	4	5	4	5	3	3	5	3	2	3	2	4	4	3	4	3	4	3	4	4	4	3	4	4	4	4	4	4	4	5	4	4	5	4
30	2	2	4	2	LGU	2	2	4	2	3	3	3	4	3	3	4	3	3	3	2	4	2	5	3	2	4	3	4	4	4	4	5	5	3	3	4	3	4	5	4	4	2	3	3	2	4	4	4	3
31	2	2	4	2	LGU	2	2	3	4	3	4	3	1	3	2	5	3	4	3	4	4	4	3	2	3	2	4	4	4	4	4	4	5	5	5	4	4	4	4	4	4	4	3	3	2	2	3	2	4
32	2	2	4	2	LGU	3	2	3	3	4	4	3	2	4	2	3	3	4	4	2	3	3	4	2	3	3	3	4	4	4	4	3	4	3	3	3	3	3	3	4	3	3	3	1	4	4	4	5	1
33	2	2	4	2	LGU	3	3	2	5	4	4	3	4	3	2	3	4	3	2	3	4	3	5	3	3	2	5	5	5	5	3	3	5	3	1	5	4	3	2	3	4	5	3	3	1	1	3	5	4
34	2	2	4	2	LGU	2	3	4	1	4	4	3	3	4	3	3	4	3	4	2	4	3	3	3	4	2	4	4	3	4	3	4	3	4	3	4	4	3	4	3	3	4	3	2	3	3	4	3	4
35	2	2	4	2	LGU	2	3	4	4	4	3	3	3	4	4	4	5	4	4	2	4	5	4	3	3	4	4	4	4	4	4	4	4	4	4	4	4	4	4	4	4	3	3	3	4	4	5	4	2
36	2	1	4	2	LGU	1	3	1	5	4	4	1	1	1	1	5	5	5	4	1	5	5	5	3	1	5	4	4	5	1	1	5	5	1	1	1	5	5	5	4	1	1	1	1	5	4	3	1	1
37	2	1	2	2	LGU	1	3	5	5	5	5	2	1	1	1	5	5	5	4	2	5	5	5	3	1	5	4	5	5	1	1	5	5	1	1	5	5	5	5	4	1	1	5	1	4	4	3	1	1
38	1	2	4	2	LGU	1	3	5	2	4	4	3	3	3	2	4	5	4	4	3	1	5	4	3	1	3	5	4	4	4	4	5	5	5	5	5	5	5	4	4	4	4	3	3	4	5	3	4	2
39	1	3	4	2	LGU	1	4	2	2	3	4	2	2	2	2	2	4	5	4	1	4	5	5	1	2	1	5	4	4	4	5	5	5	4	4	5	4	5	5	4	5	3	5	4	5	1	2	1	5
40	1	2	4	2	LGU	1	3	5	4	5	5	4	5	1	1	5	5	1	5	2	5	5	5	1	1	4	5	4	3	5	4	3	5	3	5	5	3	5	4	5	5	4	3	2	5	5	5	5	1
41	2	2	4	2	LGU	1	3	5	2	4	4	2	3	4	4	4	4	4	4	3	4	4	4	1	4	2	4	3	4	4	3	3	3	4	4	3	4	3	4	4	3	3	4	2	3	3	4	3	2
42	2	1	4	2	LGU	1	3	5	2	4	5	4	4	4	4	4	4	4	4	2	4	3	4	2	5	2	4	3	4	3	4	2	4	4	4	3	3	2	4	4	3	4	3	3	4	3	4	2	2
43	1	2	4	2	LGU	2	2	5	4	4	4	4	2	5	1	4	1	2	3	3	2	1	3	5	3	2	2	4	2	5	2	5	1	5	3	2	5	2	5	2	2	5	2	1	4	3	4	4	3
44	1	2	2	2	LGU	2	4	5	4	4	3	1	4	3	2	3	5	3	2	2	4	3	3	3	3	3	3	3	4	3	5	3	4	3	3	3	2	2	2	3	2	3	2	2	3	3	2	3	3
45	2	2	2	2	LGU	3	4	5	3	5	5	4	4	5	4	4	5	3	5	2	5	5	5	1	4	1	5	5	4	5	5	4	3	4	4	4	5	5	4	4	5	4	5	1	4	5	5	4	1
46	2	2	4	2	LGU	1	2	5	2	4	3	3	3	3	2	2	4	4	4	4	3	4	4	2	4	3	4	4	4	3	3	3	4	4	4	4	4	4	3	3	3	3	4	2	4	5	5	4	2
47	2	4	4	2	LGU	1	2	4	4	4	4	4	4	5	2	4	5	5	3	3	5	5	5	3	3	3	4	5	5	5	5	4	5	5	5	4	4	3	3	3	4	3	3	2	3	5	5	5	1
48	2	2	4	2	LGU	1	3	4	3	4	4	4	3	4	2	4	4	4	4	4	4	5	2	2	3	2	4	3	2	4	3	2	5	4	4	4	3	2	3	4	3	2	4	2	2	4	3	4	5
49	2	2	4	1	UVAS	5	4	4	1	4	4	2	2	4	1	3	4	4	2	3	4	4	5	2	3	2	4	4	4	4	5	4	4	4	4	5	5	4	4	5	5	5	5	4	2	2	3	2	2
50	2	2	4	2	LGU	1	3	3	3	3	4	2	2	2	4	3	2	3	3	3	3	3	3	3	2	4	1	3	3	3	4	3	3	3	2	3	3	4	4	4	4	4	3	3	4	3	3	3	2
51	2	2	4	2	LGU	1	2	5	2	4	3	3	3	3	1	2	4	4	5	3	5	5	5	2	5	3	3	4	4	5	3	5	4	5	5	4	4	3	3	5	4	3	3	1	4	3	5	2	3
52	2	2	2	1	LCWU	5	2	5	2	5	4	2	3	3	1	5	5	4	4	3	3	5	4	2	4	1	5	4	5	4	4	4	4	5	5	4	4	5	4	5	4	5	4	1	4	5	4	5	4
53	2	1	2	1	LCWU	5	3	5	2	5	5	2	3	5	1	2	5	5	5	1	5	5	5	1	1	1	5	5	5	5	5	5	5	5	5	5	5	5	4	5	5	5	4	4	4	5	5	5	5
54	2	2	3	1	University of the Punjab	2	3	5	2	4	5	4	2	5	3	4	4	4	3	2	4	4	4	4	3	3	2	4	5	5	4	5	5	4	4	5	4	5	4	4	3	2	3	4	4	2	3	4	4
55	2	2	2	1	University of the Punjab	2	3	4	3	4	4	3	2	4	4	4	4	4	4	3	4	4	3	3	4	4	4	4	4	4	3	2	2	3	2	4	3	3	4	3	3	2	3	2	4	1	2	2	3
56	2	2	2	1	University of the Punjab	5	3	3	1	3	3	3	2	3	1	2	3	3	2	4	2	2	5	1	3	2	5	5	5	5	5	5	5	5	5	5	5	5	5	5	5	5	5	2	5	5	5	5	5
57	2	2	2	1	University of the Punjab	5	3	5	5	5	5	3	7	5	1	5	5	4	3	3	5	5	3	1	2	1	4	5	5	5	5	3	5	5	5	5	5	3	4	4	4	5	3	4	2	4	5	5	5
58	2	1	2	1	University of the Punjab	4	2	3	2	3	4	3	2	3	4	3	3	3	3	2	3	2	3	2	3	2	4	4	4	4	4	4	4	4	4	4	4	3	4	3	3	2	3	4	3	3	3	4	3
59	2	1	2	1	University of the Punjab	4	4	3	1	4	2	2	3	2	4	3	4	4	4	3	4	3	2	1	5	5	5	2	4	5	5	2	1	5	3	4	1	4	5	5	4	2	2	1	2	4	5	5	3
60	2	2	4	1	University of the Punjab	1	3	5	1	5	5	4	4	4	3	4	5	5	5	3	5	5	5	4	4	1	5	4	4	4	4	4	4	4	4	4	5	5	4	4	4	3	4	3	4	5	2	3	4
61	2	2	2	1	University of the Punjab	5	3	4	4	3	3	3	2	4	2	4	3	3	3	3	3	4	4	4	4	3	4	3	3	4	4	4	3	3	3	4	3	3	3	3	2	2	2	3	3	2	4	4	4
62	2	1	2	1	University of the Punjab	4	2	3	2	3	4	3	2	3	4	3	3	3	3	2	3	2	3	2	3	2	4	4	4	4	4	4	4	4	4	4	4	3	4	3	3	2	3	4	3	3	3	4	3
63	2	1	2	1	University of the Punjab	4	3	4	2	3	4	4	3	4	2	4	3	4	3	2	4	3	4	2	3	3	4	5	5	5	5	4	5	5	5	5	5	5	5	4	5	3	5	2	5	1	5	5	4
64	2	1	2	2	University of the Punjab	2	5	4	3	4	3	3	3	3	2	3	4	3	5	2	4	5	4	2	2	4	4	4	3	4	3	4	2	3	4	5	5	4	4	4	4	2	3	2	5	1	4	4	2
65	2	2	2	1	University of the Punjab	5	5	3	3	3	3	3	3	3	3	3	3	3	3	3	3	3	3	3	3	3	3	3	3	3	3	3	3	3	3	3	3	3	3	3	3	3	3	3	3	3	3	3	3
66	2	2	2	1	University of the Punjab	4	2	4	3	4	4	3	4	4	3	5	4	4	3	3	4	5	4	4	4	3	4	4	4	4	4	4	4	4	4	4	4	4	4	5	4	4	3	4	4	5	5	5	5
67	1	2	2	2	Avicenna Medical College	5	5	5	3	3	5	4	2	3	3	3	4	4	2	2	4	5	4	2	2	4	4	2	4	4	3	4	3	2	4	3	4	4	5	4	2	3	4	3	4	1	4	5	1
68	2	2	2	2	Avicenna Medical College	5	5	4	2	3	4	3	3	3	3	4	4	3	3	3	3	5	4	2	2	2	4	4	3	4	3	2	3	3	3	4	3	3	3	4	4	3	4	2	4	4	4	4	2
69	2	2	4	1	University of the Punjab	5	3	4	2	4	4	2	2	3	1	4	3	4	4	3	3	3	3	3	4	3	4	3	3	5	3	4	4	4	4	4	3	3	3	4	4	4	3	3	4	3	1	3	2
70	2	1	3	2	Fast National University	2	5	3	2	4	4	3	4	4	2	4	2	1	1	2	2	4	3	2	1	2	2	5	4	4	4	4	4	4	3	4	3	3	5	3	3	3	3	3	4	5	4	5	4
71	2	1	4	1	Government College University	4	2	4	4	4	4	4	4	4	3	4	4	3	3	3	3	3	3	3	2	4	4	4	4	4	4	4	4	3	3	4	5	4	4	4	4	3	3	3	2	2	4	4	2
72	2	2	2	2	Fatima memorial college of medicine	5	5	4	3	4	4	3	3	4	3	4	4	4	2	4	4	4	4	4	3	4	4	4	2	4	2	4	4	2	3	2	4	4	4	4	4	4	4	2	2	3	3	4	3
73	1	1	2	1	Virtual university of Pakistan	3	3	3	2	4	4	2	2	3	3	3	3	3	4	1	4	2	2	2	2	2	2	4	3	3	3	3	4	3	3	4	4	3	4	4	4	2	4	2	4	3	2	3	4
74	1	2	4	2	Fast National University	2	3	4	3	4	5	2	2	3	2	4	4	4	3	3	4	3	4	2	2	2	4	4	4	4	3	4	4	4	4	4	4	4	4	4	4	4	4	5	1	5	4	4	5
75	2	2	3	2	Lahore Medical and Dental College	5	4	2	2	4	5	4	2	4	1	3	4	4	5	3	4	4	4	4	3	5	4	3	5	4	4	4	3	5	4	4	4	3	4	4	4	3	4	2	3	2	4	4	4
76	2	1	2	1	University of the Punjab	4	5	4	1	4	4	3	2	4	2	3	4	4	3	3	4	4	4	3	2	4	4	5	5	5	5	5	5	5	5	5	4	5	4	4	4	3	4	2	3	3	4	4	4
77	2	2	2	1	University of the Punjab	5	5	4	4	4	4	4	4	4	3	4	4	4	4	3	5	5	4	3	5	4	5	4	4	4	5	4	5	2	4	4	4	4	4	4	4	4	3	3	5	4	4	4	2
78	2	1	2	1	University of the Punjab	5	5	4	2	4	3	3	3	4	1	4	4	5	3	2	3	4	4	2	4	2	3	3	3	5	3	3	3	3	5	5	5	4	3	4	4	3	2	2	4	5	4	3	3
79	2	2	3	1	University of the Punjab	5	3	3	2	4	4	3	2	4	2	3	4	4	3	2	4	3	4	3	3	3	3	3	4	3	3	3	4	3	2	3	2	3	3	4	4	4	3	2	4	3	3	1	5
80	2	2	7	2	CMH LMC	5	5	4	4	4	4	4	4	4	3	4	4	1	1	3	2	4	5	2	1	2	2	5	5	5	5	5	5	5	5	5	5	4	5	5	5	3	3	1	4	4	4	1	4
81	2	2	2	1	University of the Punjab	5	3	3	2	4	4	4	2	4	2	5	2	4	3	2	3	3	4	2	3	4	3	3	2	2	3	4	4	4	5	5	4	5	5	5	3	3	3	5	4	5	4	1	1
82	2	1	2	1	University of the Punjab	5	3	3	3	4	5	4	1	3	1	4	3	4	2	3	3	5	5	2	3	2	3	5	5	4	4	3	4	3	4	5	4	4	4	3	3	3	5	4	1	2	4	2	4
83	2	2	2	2	Forman Christian College	4	5	4	4	4	4	4	4	4	2	4	4	4	3	2	4	4	4	3	3	3	4	4	3	4	4	4	4	4	4	4	4	4	4	4	4	4	4	4	3	3	5	4	4
84	2	2	4	1	University of the Punjab	2	1	4	2	5	4	2	2	5	1	2	3	4	4	2	4	4	4	2	1	3	5	4	4	4	3	4	4	4	4	3	4	3	4	5	4	3	3	3	3	5	3	3	2
85	2	1	4	1	University of the Punjab	2	3	3	1	3	2	2	2	5	3	1	4	2	4	4	5	5	5	4	2	3	5	5	5	5	5	5	3	4	2	5	4	5	4	4	4	2	4	3	2	4	4	5	5
86	2	1	2	2	Lahore Garrison University	5	3	5	3	3	4	2	1	3	4	4	3	3	4	2	5	5	3	4	2	4	4	5	4	5	3	5	5	4	5	5	5	4	4	4	2	2	5	5	3	3	4	3	4
87	2	2	4	1	National University of Sciences and Technology	2	4	3	2	4	4	2	2	3	4	4	4	4	4	3	3	5	5	4	3	4	4	3	4	3	3	4	4	4	3	3	3	3	3	4	4	4	4	3	5	3	4	3	2
88	2	1	3	2	Lahore University of Management Sciences	2	5	2	1	3	3	2	2	2	3	3	2	1	2	2	2	2	2	1	3	3	3	1	1	1	2	2	2	2	3	4	4	4	4	4	4	4	4	3	4	4	4	3	3
89	2	1	2	2	Lahore School of Economics	5	3	4	2	4	4	4	2	4	1	5	3	2	2	4	2	4	2	1	1	4	2	4	5	5	3	4	4	4	3	5	5	4	2	3	3	1	4	3	5	4	5	5	5
90	2	1	2	1	COMSATS University	4	5	3	1	3	4	3	1	3	1	2	3	4	4	2	4	5	4	3	3	2	4	4	3	3	3	3	3	3	3	4	4	3	4	4	4	3	3	2	4	2	2	3	3
91	1	1	2	1	Government College University	4	3	5	5	5	4	5	7	5	5	5	5	5	3	3	5	5	5	4	4	4	4	4	4	4	4	4	5	4	4	5	5	4	5	5	5	5	4	2	3	2	4	3	3
92	2	2	3	1	National University of Sciences and Technology	3	4	2	2	3	3	2	1	3	1	2	3	3	2	2	1	4	5	3	1	4	3	4	3	5	4	4	5	5	5	5	5	5	5	5	5	5	5	3	2	1	5	5	4
93	2	2	4	1	National University of Sciences and Technology	2	5	3	2	5	5	3	1	4	1	3	4	4	2	1	4	3	5	3	1	1	5	5	5	5	4	5	4	4	4	5	5	5	5	5	5	5	4	2	2	2	5	5	4
94	1	1	2	1	Government College University	4	2	4	2	4	4	2	4	4	2	3	4	4	4	2	4	5	4	2	4	2	3	4	4	4	4	4	5	4	5	4	4	4	4	5	5	5	5	3	2	1	5	4	4
95	2	2	4	1	National University of Sciences and Technology	2	4	4	1	4	4	1	2	3	1	3	3	4	2	1	3	4	4	1	1	3	4	4	4	5	5	4	4	2	4	3	2	3	2	4	4	3	5	3	4	2	4	5	5
96	1	2	2	2	Forman Christian College	4	3	4	2	4	4	4	4	4	2	4	4	4	4	2	4	4	4	2	4	2	4	3	5	5	4	4	4	5	4	4	4	4	4	4	4	4	4	3	3	2	4	2	3
97	2	1	2	1	University of the Punjab	4	5	4	1	4	4	3	2	4	2	3	4	4	3	3	4	4	4	3	2	4	4	5	5	5	5	5	5	5	5	5	4	5	4	4	4	3	4	2	3	3	4	4	4
98	1	2	2	1	University of the Punjab	4	3	3	3	3	4	5	4	3	3	4	3	5	5	2	5	4	3	5	2	4	5	3	3	3	3	4	4	3	3	4	3	2	3	1	1	1	3	2	2	2	4	2	2
99	2	1	2	1	University of the Punjab	4	4	5	4	5	5	4	7	5	3	3	4	4	2	3	1	5	3	3	1	4	3	2	5	3	4	3	1	1	3	2	1	1	2	1	5	1	4	1	4	3	2	1	4
100	2	2	3	1	University of the Punjab	2	4	5	2	5	5	1	1	4	1	4	5	5	5	1	3	5	5	1	4	1	4	5	5	4	4	4	5	4	5	5	4	5	5	5	5	4	4	2	5	5	5	5	1
101	2	2	2	2	Forman Christian College	4	4	4	3	4	4	4	3	3	3	4	3	4	3	3	4	4	3	3	2	3	4	3	3	3	3	4	4	3	3	4	4	4	4	4	4	3	3	3	3	1	5	5	5
102	1	1	2	1	Government College University	4	3	5	5	4	4	4	4	4	4	4	4	4	4	3	4	4	4	4	3	3	4	4	4	4	4	4	4	4	4	4	4	4	4	4	3	3	4	2	2	4	4	3	4
103	2	1	2	1	University of the Punjab	4	3	4	2	3	2	2	2	3	2	3	3	2	2	3	3	4	5	4	2	3	3	4	4	4	4	4	4	4	4	5	5	5	3	3	3	3	3	5	3	2	5	5	4
104	2	2	4	1	Government College University	2	3	5	2	4	4	2	2	4	1	5	5	4	3	3	4	5	4	2	2	3	5	5	4	4	4	4	5	5	5	5	5	5	4	4	3	2	3	3	5	4	5	3	4
105	2	2	2	1	Government College University	5	3	5	4	4	5	4	4	5	2	4	4	5	4	3	5	5	4	3	4	4	4	5	4	4	4	4	4	4	5	5	5	4	4	5	5	5	5	4	1	4	3	1	3
106	1	2	2	1	Government College University	5	4	3	2	3	4	4	2	5	1	4	4	4	4	3	4	4	5	4	4	3	4	5	2	4	4	4	4	4	2	5	5	4	4	4	4	4	2	2	3	4	3	3	1
107	1	1	2	1	COMSATS University	4	4	5	4	5	5	5	7	4	1	3	5	5	3	3	5	4	4	4	4	4	5	4	4	5	3	3	5	5	5	4	4	3	4	4	3	3	5	4	3	2	5	4	3
108	1	2	3	2	Fast National University	1	4	5	3	3	4	4	4	3	2	4	4	4	4	2	4	4	5	3	2	3	3	4	3	4	4	4	5	4	4	3	5	4	3	4	4	3	4	2	3	4	5	5	4
109	1	1	2	1	Government College University	4	5	1	1	2	2	1	1	3	1	2	2	2	1	1	2	5	5	1	2	4	2	3	5	5	5	3	4	3	4	5	4	3	5	4	4	4	3	5	1	1	4	2	1
110	2	1	2	1	University of sargodha	3	3	4	3	2	5	1	1	1	3	1	5	5	5	1	5	5	4	3	1	1	5	5	5	3	1	2	4	5	3	1	1	5	5	5	1	4	3	3	3	5	5	4	5
111	2	2	2	1	University of the Punjab	5	2	4	3	4	4	4	4	4	3	5	4	4	4	3	4	3	4	4	4	4	4	4	4	4	4	4	4	4	4	3	4	4	4	4	4	3	4	2	5	2	4	5	4
112	2	1	2	1	Government College University	4	2	3	2	4	4	3	2	2	2	4	3	2	3	4	3	3	5	4	4	4	4	5	5	4	4	3	4	4	4	4	4	3	3	4	5	3	2	4	5	2	4	5	4
113	2	1	4	1	University of the Punjab	2	4	3	4	3	3	4	4	4	2	4	4	3	4	3	4	3	4	4	3	3	4	4	4	4	2	4	4	3	4	3	4	3	3	3	3	2	3	3	5	3	4	5	1
114	2	2	4	1	Government College University	2	3	4	2	4	4	1	2	4	3	4	4	5	5	5	4	5	4	4	4	4	3	4	3	4	3	3	4	1	3	4	4	4	4	4	3	2	2	2	4	3	2	5	5
115	2	2	2	1	University of the Punjab	5	3	4	5	4	4	5	2	4	3	5	4	5	4	2	2	5	2	5	4	4	4	5	5	5	3	2	4	1	3	5	5	3	3	4	4	4	5	3	4	1	4	1	2
116	2	3	7	2	Jinnah University	5	4	3	2	4	4	4	2	4	3	3	3	4	4	2	3	5	5	3	2	4	4	5	4	4	4	4	4	3	4	4	3	4	5	3	4	2	3	3	4	2	4	3	5
117	1	2	2	1	University of the Punjab	5	4	3	2	3	4	2	4	4	2	4	4	4	5	3	5	4	4	2	2	3	4	4	5	4	4	5	4	4	5	5	5	5	4	4	5	4	4	2	4	4	5	5	1
118	1	5	3	2	University of Central Punjab	5	2	3	2	4	4	4	3	5	3	5	5	3	3	2	3	5	4	2	3	3	2	4	3	3	3	4	5	3	3	4	5	4	1	3	3	4	3	3	3	3	3	3	3
119	1	5	3	2	University of Central Punjab	5	2	3	2	4	4	4	3	5	3	5	5	3	3	2	3	5	4	2	3	3	2	4	3	3	3	4	5	3	3	4	5	4	1	3	3	4	3	3	3	3	3	3	3
120	1	5	3	2	University of Central Punjab	5	2	3	2	4	4	4	3	5	3	5	5	3	3	2	3	5	4	2	3	3	2	4	3	3	3	4	5	3	3	4	5	4	1	3	3	4	3	3	3	3	3	3	3
121	2	3	4	2	Minhaj university	1	3	4	1	4	4	2	3	4	4	5	4	4	4	2	4	5	5	2	2	4	5	4	4	4	4	3	3	3	4	4	3	3	4	4	4	4	2	2	1	3	5	4	3
122	2	1	2	1	Government College University	4	3	4	2	5	5	5	7	5	4	5	4	5	5	3	5	5	4	3	3	4	5	4	3	5	3	4	5	5	4	4	3	3	5	3	3	3	3	4	3	3	3	5	4
123	2	2	2	1	University of the Punjab	5	4	3	3	2	2	2	4	4	2	2	3	4	1	2	3	5	5	5	1	4	2	2	3	2	4	4	3	3	2	3	3	3	3	5	5	5	5	3	4	2	5	4	2
124	2	3	3	1	National University of Sciences and Technology	2	3	4	3	4	4	4	2	4	4	4	4	4	4	2	4	3	4	4	3	5	5	4	4	3	4	4	4	4	4	4	4	4	4	4	4	3	3	3	3	3	4	4	3
125	2	2	4	1	University of the Punjab	2	4	4	3	4	5	4	3	5	4	5	4	4	3	2	4	4	4	4	3	4	4	4	5	5	4	4	4	4	4	5	4	4	4	4	3	3	3	4	4	4	3	5	4
126	1	2	2	1	University of the Punjab	5	5	5	3	4	5	4	3	4	4	5	4	5	5	4	5	5	2	4	2	3	4	2	2	2	3	4	5	2	4	4	5	4	4	5	5	2	5	1	1	1	4	2	2
127	2	2	4	1	University of the Punjab	5	4	4	4	4	4	4	4	4	3	4	4	4	4	3	4	4	4	4	3	4	4	4	4	4	4	4	4	4	4	4	4	4	4	4	4	4	4	3	4	4	5	5	1
128	2	3	4	1	Kinnaird College for Women University	5	2	4	2	4	4	4	4	4	2	5	5	3	4	3	4	5	4	4	4	2	3	4	4	4	4	4	4	4	4	4	5	5	4	4	4	2	4	2	5	4	5	4	5
129	1	1	2	1	University of the Punjab	3	3	3	3	5	4	4	3	5	3	4	4	4	4	2	5	5	4	3	3	3	4	4	4	5	4	4	5	3	4	4	4	3	4	4	4	4	5	2	4	4	4	2	2
130	2	1	2	1	University of the Punjab	4	1	2	1	1	4	3	2	2	4	2	2	2	2	3	1	4	2	2	2	4	2	4	4	5	5	4	2	4	4	5	4	5	5	4	2	4	4	5	5	1	4	5	4
131	2	2	3	2	University of Central Punjab	2	4	3	3	3	4	2	2	3	2	1	4	4	3	2	4	3	4	2	3	3	4	4	4	4	3	3	4	3	4	4	4	4	4	4	4	4	3	1	4	4	4	5	4
132	2	1	2	1	Lahore College for Women University	4	2	4	2	5	3	4	2	5	1	5	4	4	4	2	4	3	4	2	2	2	4	5	4	4	4	4	4	4	4	4	4	4	4	4	4	4	4	3	5	4	5	4	4
133	2	2	4	1	University of the Punjab	5	3	2	2	2	3	2	2	3	1	2	3	2	1	2	2	3	5	3	1	1	4	3	4	2	2	3	2	2	2	3	3	2	2	3	2	3	3	5	2	5	2	3	3
134	2	2	2	2	Forman Christian College	4	5	4	4	4	4	4	4	4	2	4	4	4	3	2	4	4	4	3	3	3	4	4	3	4	4	4	4	4	4	4	4	4	4	4	4	4	4	4	3	3	5	4	4
135	2	1	4	1	University of the Punjab	1	1	3	4	4	4	2	2	3	4	4	4	4	4	3	4	4	4	2	4	3	4	4	3	3	3	2	4	3	3	2	3	4	4	2	2	2	2	3	2	4	5	5	5
136	2	1	7	2	Lahore Medical and Dental College	3	2	5	4	4	4	3	3	3	2	4	4	4	4	3	4	4	4	2	3	2	4	5	5	5	5	5	5	5	5	5	5	5	5	4	4	4	4	3	3	1	4	4	2
137	2	1	2	1	COMSATS University	4	3	4	1	5	5	3	2	3	1	4	3	1	2	2	2	4	4	1	2	2	1	4	4	4	5	3	4	4	3	4	5	3	4	4	5	5	5	2	3	2	2	2	3
138	1	2	2	1	Government College University	4	4	5	5	4	4	3	7	4	3	5	5	4	5	3	5	5	5	3	5	4	4	4	5	5	5	5	5	5	5	5	4	4	4	4	3	4	3	2	3	5	4	3	5
139	2	2	7	1	Khawaja muhammad SAFDAR medical college sialkot	4	4	5	2	5	4	3	2	5	3	4	5	5	4	2	4	4	4	2	1	3	2	5	5	5	5	4	5	5	5	4	4	4	5	5	4	4	4	4	1	5	5	5	4
140	1	1	2	1	National University of Sciences and Technology	4	2	3	4	4	5	4	7	5	1	3	3	5	2	5	5	1	5	4	1	4	5	5	5	5	5	5	5	5	5	5	5	5	5	5	5	1	1	5	4	4	5	5	5
141	2	2	2	1	COMSATS University	5	2	4	5	4	4	4	3	4	2	3	4	4	4	2	4	3	4	2	4	2	4	4	4	3	4	3	4	3	4	3	3	3	3	3	3	4	4	2	3	4	4	4	3
142	1	1	2	1	Government College University	5	2	5	5	4	5	5	7	5	1	5	5	4	5	5	5	1	5	4	5	5	5	5	5	5	5	5	5	5	5	5	5	5	5	5	5	5	5	5	5	3	5	5	5
143	2	1	1	1	COMSATS University	3	2	4	3	4	4	3	3	4	2	3	4	4	3	3	3	5	4	2	2	3	4	4	4	5	4	4	4	4	3	3	3	3	3	3	3	3	3	3	4	4	5	3	4
144	1	1	2	1	National University of Sciences and Technology	4	3	4	2	3	4	3	4	5	3	4	4	4	3	3	3	4	4	4	3	2	3	4	5	5	3	2	3	3	3	4	4	3	2	3	4	3	3	3	1	3	4	2	3
145	1	2	2	1	COMSATS University	4	4	3	3	5	4	5	3	4	3	4	3	4	2	3	3	5	5	2	2	4	4	3	5	4	3	3	3	3	3	3	3	3	3	3	3	3	3	3	3	3	3	3	1
146	1	1	7	2	Greenwich University Karachi & Mauritius.	4	5	4	4	4	4	3	4	4	4	4	4	4	2	3	4	4	2	4	2	3	4	4	4	3	4	4	4	4	4	4	4	2	3	4	4	4	3	1	2	4	2	2	2
147	2	1	2	1	COMSATS University	4	1	3	4	4	4	2	3	3	2	4	5	4	3	2	3	4	4	2	3	2	4	4	5	4	4	4	5	3	4	4	3	4	4	3	3	3	2	4	4	4	4	5	4
148	2	1	3	2	Skans school of accountancy	4	5	5	4	5	5	4	2	5	4	4	5	5	2	4	5	4	5	4	4	4	2	5	5	5	5	5	5	5	5	5	5	5	5	5	5	5	5	2	5	5	4	4	2
149	2	1	4	1	University of the Punjab	2	4	2	2	3	4	4	4	4	2	4	4	4	3	4	5	3	5	4	3	4	4	5	5	5	4	4	4	4	5	5	5	5	5	5	4	5	5	2	2	5	5	4	2
150	2	3	2	1	University of Karachi	4	2	3	4	4	4	3	4	4	3	4	3	3	3	3	3	4	4	3	2	4	3	4	4	3	4	4	4	3	3	3	3	3	3	3	3	2	3	4	5	3	5	5	4
151	2	2	2	1	University of the Punjab	5	4	3	3	4	3	4	3	4	4	4	3	2	3	3	2	4	3	3	4	4	2	4	4	4	4	4	4	3	4	3	3	3	4	3	2	2	4	4	5	5	4	4	3
152	2	1	2	1	University of the Punjab	5	5	4	2	4	3	3	3	4	1	4	4	5	3	2	3	4	4	2	4	2	3	3	3	5	3	3	3	3	5	5	5	4	3	4	4	3	2	2	4	5	4	3	3
153	2	2	2	1	COMSATS University	5	5	4	3	4	4	2	2	3	4	4	3	1	1	3	3	4	3	2	1	2	3	4	2	4	4	4	4	3	3	3	4	4	3	3	2	1	3	1	4	1	3	4	4
154	2	1	7	1	ARMY MEDICAL COLLEGE	2	3	3	3	4	4	4	3	4	2	4	4	4	3	3	3	4	4	3	3	2	4	4	4	4	3	4	4	5	3	4	4	4	3	3	3	3	3	3	3	2	5	4	2
155	1	4	3	2	The University of Melbourne	5	3	3	4	4	4	4	4	4	2	4	4	4	4	2	4	4	4	2	3	4	2	4	4	4	3	3	4	4	4	4	4	3	4	4	4	3	4	4	3	3	5	5	2
156	2	2	7	1	ARMY MEDICAL COLLEGE RWP	4	4	5	4	4	5	4	4	5	3	5	5	4	3	3	4	4	5	3	4	5	4	4	4	4	4	4	4	4	4	4	5	4	4	5	5	3	2	5	5	5	5	5	5
157	2	2	2	1	Government College University	4	4	2	2	3	3	4	2	3	2	4	2	2	1	2	2	5	2	2	4	4	3	5	5	5	5	4	4	3	4	5	5	4	3	4	4	2	4	4	4	4	5	5	3
158	2	2	7	1	Army Medical college, Rwp	5	4	3	1	4	4	1	1	3	1	1	3	4	3	2	3	5	3	1	2	2	3	5	4	4	3	4	4	4	4	5	4	4	3	3	3	2	3	3	1	3	3	1	2
159	2	2	2	1	Quaid-i-Azam University	4	4	4	1	5	5	3	1	5	5	5	4	4	3	2	5	4	4	5	2	4	5	5	5	5	5	5	5	4	4	5	5	5	5	4	4	2	1	1	2	3	4	5	5
160	1	1	2	1	National University of Sciences and Technology	4	4	2	2	4	4	2	2	4	1	3	3	2	2	2	3	3	5	4	3	2	3	5	5	5	4	4	3	4	4	5	5	5	5	5	5	3	4	4	1	2	2	2	4
161	2	2	2	1	University of the Punjab	5	3	3	3	3	2	4	4	4	4	4	3	3	3	3	3	4	4	3	4	3	4	4	3	4	4	3	3	3	3	4	2	3	4	3	2	2	3	3	4	2	4	4	4
162	2	1	7	1	Army Medical college, Rawalpindi	2	3	4	2	5	4	3	3	4	2	4	4	4	3	3	5	4	5	3	4	2	4	4	3	4	4	3	4	4	4	5	4	4	4	5	5	5	5	4	3	2	5	4	4
163	2	1	3	1	army medical college	2	2	4	4	3	4	2	4	4	2	4	4	3	3	3	3	3	4	2	2	3	3	4	3	3	3	3	3	3	3	3	3	3	3	4	4	3	3	3	5	5	5	5	3
164	2	1	7	1	AMC	2	3	4	4	4	4	4	4	4	3	5	4	4	4	2	4	4	4	2	4	4	4	4	4	4	4	4	4	4	4	3	3	3	4	4	4	4	4	2	4	4	4	4	2
165	2	2	4	1	University of the Punjab	5	4	4	4	4	4	4	4	4	3	4	4	4	4	3	4	4	4	4	3	4	4	4	4	4	4	4	4	4	4	4	4	4	4	4	4	4	4	3	4	4	5	5	1
166	2	1	4	1	University of the Punjab	2	4	4	2	4	4	2	2	3	2	4	4	3	2	4	4	5	5	3	1	2	4	5	5	4	3	5	4	3	3	4	3	4	2	4	1	1	3	4	5	2	4	4	5
167	2	1	7	1	AMC	2	2	4	3	5	5	4	3	4	3	5	4	4	4	2	4	4	3	4	4	5	4	4	4	5	5	5	5	4	5	5	4	4	4	4	4	3	3	4	5	4	5	4	5
168	2	1	7	1	Kinnaird College for Women University	2	3	5	2	4	4	2	1	3	2	4	4	3	3	4	4	4	4	3	2	3	4	5	5	5	5	5	5	5	5	5	4	4	3	3	4	3	3	3	4	5	5	5	5
169	2	2	2	1	University of the Punjab	5	3	3	2	4	4	4	2	4	2	5	2	4	3	2	3	3	4	2	3	4	3	3	2	2	3	4	4	4	5	5	4	5	5	5	3	3	3	5	4	5	4	1	1
170	2	2	2	1	University of the Punjab	5	3	5	5	5	5	3	2	4	1	5	5	5	5	1	5	5	5	3	3	1	5	5	5	5	5	5	5	5	5	5	5	5	5	5	5	5	5	3	1	4	5	3	5
171	2	2	7	1	AMC	4	4	4	3	5	5	2	3	4	3	4	5	5	4	2	5	5	4	1	4	4	3	4	4	4	3	4	5	5	4	5	5	4	4	4	4	2	4	4	4	4	3	4	4
172	1	1	2	1	National University of Sciences and Technology	4	3	3	2	3	3	2	2	3	3	3	4	4	3	3	5	5	4	2	2	2	4	4	4	3	3	4	4	3	4	5	4	4	4	3	4	4	3	3	2	2	3	3	3
173	1	2	7	1	Army medical college	4	4	4	3	3	3	4	2	3	2	4	4	4	2	3	4	4	4	4	4	4	4	3	3	3	3	3	3	3	3	3	3	3	3	3	3	3	3	3	3	3	3	3	3
174	1	2	2	2	Iobm	4	4	4	5	4	4	2	2	4	2	2	4	4	3	2	4	4	5	1	4	1	5	5	5	4	4	5	5	4	5	5	4	5	5	4	5	4	5	2	4	4	5	3	3
175	2	2	2	1	University of the Punjab	5	3	3	3	3	2	4	4	4	4	4	3	3	3	3	3	4	4	3	4	3	4	4	3	4	4	3	3	3	3	4	2	3	4	3	2	2	3	3	4	2	4	4	4
176	2	2	3	1	Quaid-i-Azam University	5	4	4	2	3	4	2	1	3	1	1	3	4	3	3	5	5	5	4	3	3	4	5	5	5	5	5	5	5	5	5	5	5	5	5	5	5	5	3	2	2	4	2	2
177	2	2	2	1	Kinnaird College for Women University	5	4	2	2	4	4	3	1	3	3	4	3	2	2	2	3	5	5	2	1	2	2	4	1	1	4	1	4	1	1	3	5	5	4	5	5	4	5	4	4	1	3	3	3
178	2	1	2	1	University of the Punjab	5	1	3	2	3	2	2	1	2	2	2	3	4	3	1	3	3	4	3	4	2	4	3	2	3	3	4	3	2	4	3	4	3	3	2	2	2	3	3	3	1	3	3	3
179	2	1	2	1	University of Engineering and Technology	5	3	4	4	4	4	4	3	4	1	4	5	4	3	3	4	4	4	4	3	2	4	4	4	4	4	4	4	4	4	4	4	4	4	4	4	4	4	4	4	4	3	3	3
180	2	1	2	2	Rashid lateef medical college	2	3	4	2	4	4	3	3	4	4	4	5	3	1	2	4	5	5	2	3	2	3	4	3	4	3	4	4	4	3	4	4	5	4	5	4	4	5	2	3	3	4	3	4
181	2	1	2	1	Government College University	4	3	2	3	4	3	4	2	3	2	3	4	4	2	2	4	4	4	2	1	2	5	3	5	4	3	4	5	3	4	5	4	4	3	4	4	4	5	2	1	2	5	4	5
182	2	1	7	2	University of Lahore	5	5	2	3	5	3	4	3	5	2	4	4	4	4	3	4	4	5	3	2	4	4	2	3	3	3	4	4	3	4	4	4	4	4	4	4	2	3	3	4	1	3	2	2
183	2	1	7	1	Army Medical college	2	4	4	2	4	4	4	4	4	3	5	5	5	5	4	5	5	2	4	4	4	4	4	4	4	3	3	4	3	4	4	4	3	4	4	4	3	3	3	3	1	4	5	4
184	2	2	2	1	GCU	4	4	4	3	3	3	4	4	4	2	5	4	4	4	3	4	5	3	3	4	2	4	3	3	4	3	3	3	4	3	4	4	3	4	4	2	2	3	1	3	5	4	4	5
185	1	1	2	1	Air University, Islamabad	2	5	4	3	4	5	4	3	4	2	5	4	2	3	2	2	4	4	2	2	3	2	4	5	4	5	5	4	4	4	5	4	3	4	5	5	4	3	3	4	3	3	3	4
186	2	1	7	1	Army medical college Rawalpindi	2	4	4	3	4	4	4	2	4	3	3	4	4	2	2	3	3	3	2	1	3	3	4	4	4	4	4	4	4	4	4	4	5	3	4	4	4	3	2	4	3	4	4	2
187	1	2	2	1	Government College University	5	3	2	2	4	5	3	2	3	3	4	3	4	2	3	4	4	5	2	4	2	2	5	5	5	5	5	5	4	4	4	4	3	4	4	4	4	2	3	3	1	4	3	3
188	2	1	2	1	Kinnaird College for Women University	2	2	3	1	4	2	1	2	3	1	2	3	2	3	4	3	5	3	3	2	3	3	4	4	2	3	4	4	4	3	5	4	2	3	2	2	2	3	3	4	4	3	2	2
189	2	2	2	1	King Edward Medical University	4	2	4	2	4	4	4	3	4	2	4	2	3	2	4	4	5	2	4	3	2	3	5	5	5	5	5	5	5	5	5	5	4	4	4	4	3	3	5	3	2	4	1	3
190	2	2	3	2	Lahore School of Economics	5	5	4	3	5	4	3	2	4	4	5	4	3	3	3	4	5	4	4	3	4	3	5	4	3	4	4	4	4	4	4	5	4	5	5	5	4	4	2	1	2	4	2	4
191	2	1	2	2	Lahore School of Economics	5	5	4	4	4	4	3	3	4	4	4	4	3	2	2	4	4	3	3	2	4	3	4	4	3	4	4	4	4	4	4	5	4	4	5	4	4	2	4	4	2	5	3	4
192	2	1	2	2	Lahore School of Economics	4	5	3	2	4	4	2	2	4	2	4	4	4	2	4	4	4	4	4	2	4	4	4	4	4	4	4	4	4	4	4	4	4	4	4	3	2	2	4	2	2	5	4	5
193	2	2	4	2	Lahore Garrison University	2	4	5	2	5	5	3	3	4	3	3	4	3	3	2	5	5	5	3	4	4	3	5	5	5	5	5	4	4	4	4	4	4	4	4	4	4	4	2	4	4	3	4	4
194	2	1	2	1	University of the Punjab	5	4	4	4	4	4	4	4	5	4	5	5	3	3	4	3	4	4	4	3	5	5	3	4	4	2	4	4	4	4	5	5	4	4	4	3	3	4	3	4	4	4	4	2
195	1	4	2	2	Fast National University	5	5	2	2	4	3	2	2	4	2	2	3	2	4	4	4	3	3	4	4	3	4	4	4	3	3	3	3	3	3	4	3	3	3	4	3	3	4	1	1	1	2	1	2
196	1	2	2	2	Forman Christian College	5	1	5	2	4	4	3	2	4	2	5	5	5	4	3	4	5	4	3	3	3	4	4	4	5	4	3	4	4	5	5	4	4	4	5	4	3	5	3	3	2	4	1	3
197	1	2	3	1	University of the Punjab	2	3	4	2	4	4	4	7	5	2	5	5	4	4	3	5	5	5	3	4	2	5	5	5	5	4	4	4	4	4	5	4	4	4	4	4	3	4	4	3	5	5	5	5
198	2	3	7	1	King Edward Medical University	2	2	4	3	4	2	4	3	3	1	3	5	4	5	2	4	3	3	2	4	1	4	4	5	3	4	5	4	4	4	3	2	4	4	4	2	4	3	4	5	3	4	5	1
199	2	1	2	1	National defense University	2	3	3	1	4	3	2	2	4	2	2	3	2	2	2	2	3	4	2	2	2	2	3	4	4	4	4	4	3	3	4	3	3	2	3	3	3	3	3	2	2	2	2	3
200	2	2	4	1	Kinnaird College for Women University	2	5	2	2	3	4	2	1	4	1	3	2	4	2	1	1	4	4	4	2	1	4	5	2	4	4	4	5	2	4	4	4	5	4	5	4	2	4	3	3	2	1	1	1
201	2	2	4	1	Kinnaird College for Women University	2	3	4	3	4	4	3	2	4	2	3	4	4	4	2	4	5	5	3	4	3	3	4	5	5	4	5	5	5	5	4	5	3	4	4	4	2	4	2	3	1	4	5	5
202	2	1	2	1	Kinnaird College for Women University	2	5	4	3	4	4	4	3	5	1	4	4	3	2	1	3	5	4	2	3	2	4	5	5	4	3	4	5	5	5	5	5	4	4	4	4	4	4	5	4	4	4	2	2
203	2	1	2	2	Jinnah university for women	3	3	4	3	3	3	3	3	3	3	3	4	4	3	3	4	5	4	2	3	4	4	4	4	3	3	4	4	4	4	4	4	4	4	4	4	4	3	3	3	4	4	4	4
204	2	1	2	1	Kinnaird College for Women University	2	5	4	3	4	4	4	3	5	1	4	4	3	2	1	3	5	4	2	3	2	4	5	5	4	3	4	5	5	5	5	5	4	4	4	4	4	4	5	4	4	4	2	2
205	2	2	3	2	Lahore School of Economics	5	5	4	3	5	4	3	2	4	4	5	4	3	3	3	4	5	4	4	3	4	3	5	4	3	4	4	4	4	4	4	5	4	5	5	5	4	4	2	1	2	4	2	4
206	2	2	3	2	Lahore School of Economics	5	5	4	3	5	4	3	2	4	4	5	4	3	3	3	4	5	4	4	3	4	3	5	4	3	4	4	4	4	4	4	5	4	5	5	5	4	4	2	1	2	4	2	4
207	2	2	3	1	Quaid-i-Azam University	2	2	3	4	4	5	3	4	3	2	4	5	4	5	3	5	5	5	2	4	3	4	5	2	2	4	4	5	4	2	2	3	2	3	3	5	2	4	2	4	3	5	4	4
208	2	3	2	2	Lahore School of Economics	5	5	4	2	5	5	5	3	5	2	5	4	5	2	4	1	5	4	4	2	4	5	4	4	4	4	4	4	4	2	4	5	5	4	5	5	5	5	3	4	4	3	4	4
209	2	1	7	1	Army medical college,Rawalpindi	1	3	4	2	4	4	4	2	4	2	4	3	3	4	3	3	3	4	2	4	4	4	4	4	4	4	4	4	4	3	4	4	4	4	4	3	3	4	3	4	3	4	5	3
210	2	1	7	1	Army medical college	1	3	1	1	1	1	1	1	1	1	2	3	3	1	3	4	1	4	1	1	5	5	3	3	4	5	3	2	2	3	3	3	1	1	4	3	4	5	4	3	3	4	2	4
211	2	2	3	1	Quaid-i-Azam University	5	3	4	2	3	3	2	2	3	2	4	4	2	4	2	4	5	4	2	4	4	4	2	2	4	4	2	4	3	4	4	4	4	4	4	4	4	4	3	2	2	2	4	2
212	2	1	7	1	Army medical college Rawalpindi.	1	3	2	1	2	4	3	1	4	4	4	4	3	5	2	5	4	5	4	2	4	4	4	3	4	4	4	4	4	4	4	4	4	4	4	4	4	4	2	4	4	3	3	3
213	2	1	7	1	Army medical college	1	1	5	5	3	4	5	4	3	4	5	4	4	4	4	5	5	4	3	4	4	5	5	5	5	4	5	5	5	5	5	4	4	5	5	5	3	4	4	4	5	5	5	4
214	2	1	7	1	Army medical college	1	4	3	2	4	3	3	2	3	2	4	2	4	2	2	3	4	4	4	2	2	4	3	3	4	2	4	4	3	4	4	4	3	3	3	3	3	3	3	2	2	4	3	3
215	2	1	7	1	Army Medical College	1	3	4	3	3	4	3	3	4	3	4	3	4	2	3	3	5	4	4	3	2	3	3	3	4	3	4	4	4	3	2	4	4	3	4	4	4	3	3	4	2	4	3	4
216	1	2	2	2	Fast National University	5	5	3	4	5	4	4	4	5	3	4	4	3	2	3	4	5	4	4	2	4	4	5	4	4	3	4	4	4	4	4	4	4	4	4	4	4	4	3	2	3	4	5	4
217	2	1	7	1	Army Medical College	1	4	4	2	3	4	2	2	3	2	3	3	4	3	2	4	4	4	2	4	2	4	4	4	4	4	4	4	4	4	4	4	4	4	4	4	3	3	3	1	4	4	4	2
218	2	1	7	1	Army medical college	1	1	3	3	4	4	1	3	2	4	4	3	4	4	3	4	2	2	1	2	2	5	2	3	2	2	2	2	2	3	5	3	2	2	2	2	2	2	4	2	1	5	5	1
219	2	1	7	1	Army Medical College Rawalpindi	1	3	3	2	3	4	2	2	3	2	4	4	4	3	2	4	5	4	3	3	4	3	4	4	4	4	4	4	4	3	4	4	4	3	4	3	3	4	3	2	2	3	3	2
220	2	1	3	1	Army Medical College	1	1	3	2	4	4	2	3	4	2	4	4	5	4	4	5	3	4	3	4	2	4	4	5	5	3	5	5	4	5	4	5	5	5	5	5	5	2	1	4	5	4	5	5
221	2	1	3	1	Quaid-i-Azam University	1	3	5	4	4	5	4	4	4	2	5	5	4	4	2	4	5	2	4	5	5	5	4	2	4	3	3	2	2	4	3	3	2	4	2	2	2	3	3	2	1	3	3	4
222	2	1	7	1	GCU	1	3	4	3	3	4	4	4	4	3	4	4	4	4	3	3	4	2	4	2	3	5	4	4	3	2	3	2	2	3	5	5	4	3	4	3	3	3	2	5	2	5	4	3
223	2	2	4	1	GCU	2	3	5	4	4	4	3	4	4	2	4	5	4	3	3	3	3	4	3	3	3	4	4	4	4	4	4	4	5	3	5	4	3	3	3	3	1	4	3	5	4	5	5	5
224	2	1	7	1	Army Medical College	1	3	5	2	4	4	4	3	4	2	4	4	3	4	4	4	4	2	4	2	4	3	4	4	4	4	4	4	4	4	4	4	4	4	4	4	4	4	4	4	4	5	5	5
225	2	1	7	1	Army Medical College	1	4	2	2	4	4	2	2	3	2	2	3	4	3	3	3	4	3	3	3	3	3	4	4	4	4	4	4	3	3	4	4	4	4	3	3	3	3	5	3	2	2	3	2
226	2	1	7	1	Amc	1	2	2	3	4	3	4	2	4	2	5	4	2	3	4	5	3	3	3	2	3	4	5	4	4	4	4	5	4	4	4	4	4	4	4	4	3	3	3	2	3	4	3	4
227	2	1	7	1	Army medical college	1	4	3	2	4	3	4	2	4	4	4	4	4	3	3	2	2	4	3	2	2	4	3	2	3	2	3	4	4	4	4	4	4	4	4	4	4	3	3	2	3	3	3	3
228	2	1	7	1	Army Medical College Rawalpindi	1	3	3	2	4	3	1	2	4	4	3	3	4	5	3	4	3	5	2	3	2	4	4	5	5	4	3	3	4	4	4	5	5	4	4	4	4	4	4	1	2	2	1	2
229	2	1	7	1	Army Medical College	1	3	3	2	3	4	2	2	3	1	4	3	3	4	3	4	4	4	2	2	2	4	4	4	4	4	3	4	4	4	4	4	4	4	4	4	2	4	2	2	4	4	5	5
230	2	1	7	1	AMC	1	2	3	2	3	4	2	2	3	1	3	2	2	4	3	4	3	4	4	2	3	4	4	3	4	4	4	4	3	3	4	4	3	4	3	4	2	4	2	2	1	4	2	4
231	2	1	7	1	Army Medical College, Rawalpindi	1	3	4	2	3	3	3	1	3	3	2	4	4	5	1	5	4	5	2	2	3	4	4	4	4	4	2	4	4	4	4	4	4	4	4	4	4	4	2	5	5	5	5	1
232	2	1	7	1	Army medical clg, rwp	1	4	3	4	4	3	3	4	4	4	5	4	4	3	4	4	4	3	3	4	4	4	4	4	4	4	4	4	4	4	4	4	4	4	4	4	3	4	3	1	1	4	2	4
233	2	1	3	2	Lahore Garrison University	5	5	3	1	2	3	1	2	3	1	1	2	2	3	4	1	4	3	1	5	2	4	4	4	4	3	4	4	3	3	5	4	3	4	4	4	3	5	2	4	1	3	1	2
234	2	1	3	2	Lahore Garrison University	5	5	3	1	2	3	1	2	3	1	1	2	2	3	4	1	4	3	1	5	2	4	4	4	4	3	4	4	3	3	5	4	3	4	4	4	3	5	2	4	1	3	1	2
235	2	1	7	1	AMC	1	1	5	3	4	5	4	2	4	2	4	4	4	3	3	4	5	5	1	4	2	4	4	4	4	4	4	4	4	3	3	3	3	3	4	4	3	4	2	4	3	4	4	3
236	2	1	7	1	AMC	1	3	4	3	4	4	3	4	3	2	4	5	4	4	4	4	4	3	4	4	5	4	4	4	4	4	4	5	4	4	4	4	5	4	5	5	4	4	4	4	1	5	4	2
237	1	5	3	2	University of Central Punjab	5	4	5	5	4	4	4	7	5	5	5	5	4	4	3	4	4	3	4	4	2	4	4	4	4	4	4	4	4	4	4	3	4	4	4	4	3	3	4	5	3	5	5	4
238	2	2	4	1	University of the Punjab	5	3	4	3	4	4	4	4	5	2	4	4	5	4	3	4	4	4	5	3	2	4	4	4	4	3	4	4	4	4	4	4	4	4	4	4	4	4	2	3	3	3	2	4
239	1	2	3	2	Fast National University	1	4	5	3	3	4	4	4	3	2	4	4	4	4	2	4	4	5	3	2	3	3	4	3	4	4	4	5	4	4	3	5	4	3	4	4	3	4	2	3	4	5	5	4
240	2	2	7	2	Lahore medical and dental college	3	5	3	1	4	3	4	3	3	2	4	4	1	1	2	3	5	3	2	3	3	2	4	4	2	2	2	4	4	4	4	4	4	4	5	5	5	4	1	1	1	4	3	3
241	2	2	2	1	King Edward Medical University	4	2	4	2	4	4	4	3	4	2	4	2	3	2	4	4	5	2	4	3	2	3	5	5	5	5	5	5	5	5	5	5	4	4	4	4	3	3	5	3	2	4	1	3
242	2	1	7	1	Army Medical College	1	5	2	2	4	2	2	2	3	2	3	3	4	4	3	3	4	3	3	3	4	4	4	4	2	2	2	4	4	4	4	4	3	3	4	4	4	4	3	2	1	4	3	2
243	2	1	7	1	Army medical college Rawalpindi	1	4	4	2	4	5	5	1	4	1	5	3	3	4	1	3	4	5	3	4	4	4	4	3	3	4	4	4	3	2	4	3	3	3	4	5	5	4	3	1	2	4	3	3
244	2	1	7	1	Army medical college	1	4	4	2	4	3	4	2	4	2	5	4	2	4	4	4	5	4	4	2	4	4	4	4	3	4	4	4	4	2	4	3	2	3	4	4	2	4	2	4	4	4	4	3
245	2	1	2	1	Government College University	4	4	3	1	3	3	2	1	3	4	2	3	2	3	2	2	2	3	2	3	2	3	4	4	4	3	4	3	4	3	3	4	3	3	2	2	2	3	4	2	3	2	3	2
246	2	1	7	1	AMC RWP	1	4	3	1	2	2	1	1	2	1	1	2	2	2	1	2	2	5	1	2	1	2	2	4	4	4	4	4	4	3	2	3	3	2	3	4	4	4	3	2	1	4	4	2
247	2	2	2	2	Lahore University of Management Sciences	5	4	4	4	4	5	4	7	4	5	5	4	2	2	3	3	3	5	4	4	2	3	5	5	5	5	5	4	5	5	5	5	5	5	5	5	5	5	3	4	5	5	4	4
248	2	1	7	1	Army Medical college	1	4	5	5	5	5	4	4	5	5	5	5	5	5	1	5	5	5	2	2	5	5	5	5	5	4	4	5	4	4	4	5	5	4	5	5	5	5	5	2	2	5	5	4
249	2	1	7	1	army medical college	1	4	3	4	4	4	2	1	4	1	4	4	4	4	2	4	4	2	4	4	5	4	4	4	4	4	5	5	4	5	5	5	5	3	5	5	4	4	5	4	4	4	2	2
250	2	1	7	1	Army medical college Rawalpindi	1	4	4	2	4	5	5	1	4	1	5	3	3	4	1	3	4	5	3	4	4	4	4	3	3	4	4	4	3	2	4	3	3	3	4	5	5	4	3	1	2	4	3	3
251	2	1	7	1	Amc	1	4	4	3	4	4	4	3	4	2	4	3	3	4	3	4	5	3	3	3	4	3	4	4	3	3	4	3	3	4	4	4	2	4	5	3	2	5	3	4	4	5	2	3
252	2	1	7	1	Army Medical College Rawalpindi	1	4	4	4	4	4	4	4	4	4	4	4	3	4	3	4	3	3	4	3	4	5	3	4	3	2	3	4	4	4	4	4	4	4	4	4	3	3	4	5	3	5	5	5
253	2	1	7	1	army medical college	1	4	3	4	4	4	2	1	4	1	4	4	4	4	2	4	4	2	4	4	5	4	4	4	4	4	5	5	4	5	5	5	5	3	5	5	4	4	5	4	4	4	2	2
254	2	4	3	1	Virtual university of Pakistan	5	5	3	4	3	4	3	4	3	2	4	5	4	4	3	4	4	4	3	3	3	3	4	4	4	4	4	4	4	4	4	4	4	4	4	4	4	4	5	5	5	5	5	5
255	2	2	7	2	CMH LMC	5	5	4	4	4	4	4	4	4	3	4	4	1	1	3	2	4	5	2	1	2	2	5	5	5	5	5	5	5	5	5	5	4	5	5	5	3	3	1	4	4	4	1	4
256	2	2	3	1	Quaid-i-Azam University	1	3	3	4	4	4	2	4	4	4	4	4	4	4	3	3	5	4	4	2	4	2	4	4	4	4	4	4	4	4	4	4	2	4	4	2	4	3	2	5	4	4	4	1
257	2	1	7	1	army medical college	1	4	3	4	4	4	2	1	4	1	4	4	4	4	2	4	4	2	4	4	5	4	4	4	4	4	5	5	4	5	5	5	5	3	5	5	4	4	5	4	4	4	2	2
258	2	2	2	1	University of the Punjab	5	3	4	1	4	2	2	1	4	2	2	5	2	2	2	2	5	4	1	2	4	2	4	5	3	2	2	4	4	4	5	5	5	5	4	2	2	5	2	2	2	1	1	3
259	2	1	7	1	Allama Iqbal Medical College	1	3	2	3	3	3	3	3	3	3	3	3	3	3	3	3	3	3	3	3	3	3	3	3	4	4	4	3	3	3	3	3	3	3	3	3	3	3	4	2	2	2	2	4
260	1	1	2	1	National University of Sciences and Technology	4	3	3	4	4	4	3	4	3	5	5	4	3	4	4	3	3	3	4	2	2	3	4	3	3	4	4	3	4	3	3	2	2	2	4	3	3	2	3	5	4	4	5	5
261	2	1	7	1	Allama Iqbal Medical College	1	3	2	3	3	3	3	3	3	3	3	3	3	3	3	3	3	3	3	3	3	3	3	3	4	4	4	3	3	3	3	3	3	3	3	3	3	3	4	2	2	2	2	4
262	1	2	2	1	University of the Punjab	4	3	5	5	5	5	3	3	5	1	3	5	5	2	1	5	3	5	5	2	1	3	5	5	5	5	5	5	5	5	5	5	5	5	5	5	5	5	3	3	2	4	5	1
263	2	2	7	1	Lahore College for Women University	5	5	4	1	5	5	4	2	5	1	4	5	5	5	2	5	5	5	2	4	2	5	5	5	3	4	4	5	4	4	4	4	4	4	5	5	4	5	5	2	3	5	4	4
264	2	2	7	1	Lahore College for Women University	5	5	4	1	5	5	4	2	5	1	4	5	5	5	2	5	5	5	2	4	2	5	5	5	3	4	4	5	4	4	4	4	4	4	5	5	4	5	5	2	3	5	4	4
265	2	1	2	1	University of the Punjab	4	4	4	2	3	4	3	2	3	3	2	2	4	4	2	2	4	4	4	2	4	4	4	4	4	2	4	4	4	4	4	4	4	4	2	2	1	2	3	4	1	2	5	5
266	2	2	2	2	Lahore Garrison University	5	3	4	3	3	4	4	2	5	3	4	5	4	4	3	4	4	4	4	4	1	5	5	5	4	4	4	5	5	4	5	4	4	4	4	4	3	4	4	2	2	5	4	4
267	2	2	2	1	University of the Punjab	5	4	4	5	5	4	4	3	5	4	4	4	3	2	3	3	4	3	2	1	5	4	4	4	4	4	4	4	4	4	3	4	4	4	4	4	3	3	5	5	3	5	5	4
268	2	2	7	2	CMH LMC	5	5	4	4	4	4	4	4	4	3	4	4	1	1	3	2	4	5	2	1	2	2	5	5	5	5	5	5	5	5	5	5	4	5	5	5	3	3	1	4	4	4	1	4
269	2	2	4	2	Riphah International University	2	2	5	4	4	4	3	4	4	4	4	5	5	5	1	2	5	5	4	2	4	5	5	5	2	5	5	4	2	3	5	4	2	2	4	4	2	2	1	4	3	5	4	5
270	2	2	4	2	Riphah International University	2	2	5	4	4	4	3	4	4	4	4	5	5	5	1	2	5	5	4	2	4	5	5	5	2	5	5	4	2	3	5	4	2	2	4	4	2	2	1	4	3	5	4	5
271	2	2	3	1	University of the Punjab	2	3	3	2	4	4	4	3	4	1	4	4	4	2	2	4	4	2	4	4	2	5	4	4	4	4	4	5	5	4	4	4	5	4	4	3	2	4	3	4	5	3	4	3
272	2	2	2	1	University of the Punjab	5	2	2	2	4	3	2	2	4	1	2	4	5	2	3	4	4	4	2	3	2	3	3	3	3	3	2	4	3	4	4	4	4	4	4	4	3	4	3	4	2	2	1	3
273	1	2	7	1	Allama Iqbal Medical College	5	5	4	4	4	3	4	1	4	3	1	5	5	4	1	2	5	5	4	1	3	5	4	2	5	5	3	3	3	3	3	3	4	5	5	5	4	4	1	5	5	5	5	1
274	2	2	4	2	Riphah International University	2	2	5	4	4	4	3	4	4	4	4	5	5	5	1	2	5	5	4	2	4	5	5	5	2	5	5	4	2	3	5	4	2	2	4	4	2	2	1	4	3	5	4	5
275	2	1	3	2	Fast National University	2	3	3	2	4	4	2	2	2	4	3	4	4	2	4	4	3	4	4	2	2	4	4	4	4	4	4	4	4	3	3	2	2	3	2	2	2	4	4	4	3	5	2	3
276	2	1	2	1	University of the Punjab	5	3	5	1	4	4	3	3	4	3	4	5	4	4	3	5	5	5	1	5	4	5	5	5	5	5	5	5	5	5	5	5	5	5	5	5	5	5	3	5	5	3	4	4
277	2	3	4	1	University of the Punjab	5	4	4	3	5	5	4	2	5	4	4	3	4	2	4	3	3	4	4	3	2	5	4	4	3	5	2	4	4	4	4	2	3	5	4	3	3	3	4	2	4	4	5	4
278	1	1	2	1	Islamic University Bahawalpur	3	1	1	3	5	2	3	7	5	1	5	4	5	5	1	4	5	5	2	5	3	5	5	5	5	5	4	5	5	5	5	5	5	5	5	5	5	5	5	2	4	5	2	1
279	2	2	3	2	Fast National University	2	5	5	1	3	4	1	1	3	3	2	2	2	1	1	1	4	5	3	2	2	3	4	5	5	5	4	4	3	5	5	5	5	4	5	5	5	3	2	3	4	5	4	2
280	2	1	2	2	Forman Christian College	4	5	5	1	3	5	1	1	3	1	1	4	1	1	1	5	5	1	1	1	1	1	5	5	5	1	1	1	1	1	5	5	5	5	5	5	1	5	5	5	1	3	1	1
281	2	2	2	1	COMSATS University	4	3	3	3	3	4	3	4	4	3	5	5	4	3	3	4	4	4	2	2	4	4	4	3	5	4	5	5	5	4	5	5	4	4	5	5	3	3	3	3	4	3	5	5
282	1	2	7	2	Avicenna Medical College	5	5	5	4	3	3	4	7	3	4	5	4	4	3	2	3	4	2	4	1	3	3	4	5	5	5	5	4	5	5	3	3	4	4	4	3	2	3	3	4	5	5	5	5
283	2	1	2	1	COMSATS University	5	3	5	5	5	5	4	7	5	5	5	5	5	4	5	4	5	4	5	4	4	5	5	5	4	5	5	5	5	5	5	5	5	5	5	5	5	5	3	3	3	5	4	4
284	1	2	2	1	COMSATS University	5	3	2	2	5	4	4	3	4	2	3	3	2	4	3	2	4	4	3	2	4	2	4	3	4	3	2	4	5	4	4	5	4	4	3	2	2	2	3	3	1	3	5	4
285	2	2	7	2	Ragbar medical and dental college lahore	5	4	4	2	4	4	2	2	4	2	4	4	3	2	3	3	4	4	3	2	4	3	4	4	4	4	4	4	4	4	4	4	4	4	3	3	2	3	2	4	1	4	4	2
286	2	1	2	2	Lahore Garrison University	2	5	5	3	3	4	2	3	4	1	3	4	4	4	3	4	5	4	1	5	2	3	4	3	3	3	4	4	4	3	4	4	4	5	3	3	3	4	3	4	2	3	3	3
287	1	2	2	1	COMSATS University	4	4	3	2	3	4	4	2	4	2	4	4	3	3	2	2	3	5	3	4	4	4	5	4	5	4	4	4	5	5	5	5	4	4	5	4	3	3	3	3	3	4	4	4
288	2	1	7	2	Avicenna Medical College	5	4	4	3	4	4	3	3	4	3	4	4	4	3	3	3	4	4	2	4	2	4	4	3	3	4	3	4	4	4	3	3	3	3	4	4	4	4	2	3	3	3	3	3
289	2	1	7	2	Avicenna Medical College	4	2	4	2	4	4	2	2	4	2	2	4	4	4	2	4	4	4	2	4	1	4	4	4	4	4	4	4	4	4	4	4	4	4	4	4	4	4	2	4	4	4	4	2
290	1	2	7	2	Avicenna Medical College	5	5	5	4	3	3	4	7	3	4	5	4	4	3	2	3	4	2	4	1	3	3	4	5	5	5	5	4	5	5	3	3	4	4	4	3	2	3	3	4	5	5	5	5
291	2	3	4	2	Lahore Garrison University	5	3	4	2	5	5	4	3	4	3	4	4	2	2	3	2	5	5	3	2	3	4	5	5	5	5	5	4	4	4	4	4	3	3	4	4	3	2	3	4	5	4	5	4
292	1	2	2	1	COMSATS University	5	5	4	3	4	4	2	4	4	1	4	4	5	2	4	3	4	5	2	3	3	4	5	4	4	4	5	3	5	5	5	4	4	3	4	4	2	5	5	4	4	5	5	5
293	2	2	7	2	Avicenna Medical College	5	1	5	3	4	4	4	4	5	1	5	4	4	4	3	5	5	3	3	2	4	5	4	4	5	5	5	4	4	5	5	5	5	2	4	5	3	3	3	3	5	3	4	1
294	1	2	2	2	Fast National University	4	5	3	2	4	3	2	2	3	2	3	2	3	2	3	4	4	3	2	2	4	3	4	5	4	4	4	4	4	4	4	4	4	4	4	4	4	4	1	2	2	2	2	3
295	2	1	2	1	COMSATS University	4	3	4	2	4	4	4	2	3	3	4	4	4	2	2	4	4	5	4	2	4	3	4	4	4	3	4	3	3	3	4	4	3	3	3	4	3	4	3	4	3	5	4	2
296	2	1	3	2	Avicenna Medical College	5	5	5	2	4	3	3	1	3	3	4	4	4	4	3	3	3	3	3	3	3	3	3	3	3	3	3	3	3	3	3	3	3	3	3	3	3	3	1	3	4	2	1	5
297	2	2	7	2	Avicenna Medical College	5	2	3	4	4	2	4	4	3	3	3	3	3	3	3	3	3	3	3	3	3	3	3	3	3	3	3	3	3	3	3	3	3	3	3	3	3	3	2	3	3	2	2	4
298	1	1	2	2	Lahore University of Management Sciences	5	3	4	1	5	5	4	1	5	3	4	5	3	5	3	3	4	5	3	3	4	5	5	4	5	4	5	5	3	1	3	4	4	1	5	5	5	5	1	1	3	1	1	1
299	2	1	2	2	Fast National University	4	2	4	3	3	4	5	7	4	5	5	4	3	2	3	3	5	4	3	2	3	3	4	4	4	4	5	4	4	4	4	4	4	4	4	4	4	3	3	4	4	5	5	5
300	2	2	7	2	Avicenna Medical College	5	1	4	1	4	3	4	2	3	1	2	3	2	3	2	3	5	5	2	2	2	4	4	4	4	4	4	4	5	4	4	5	4	4	3	3	3	3	2	1	2	2	2	1
301	2	2	7	2	Avicenna Medical College	5	3	4	3	4	4	3	2	4	3	3	4	4	4	2	4	5	3	3	3	3	3	4	5	4	5	4	5	4	3	3	4	4	4	4	4	3	5	1	3	3	4	3	4
302	2	2	7	2	Avicenna Medical College	5	3	4	3	4	4	3	2	4	3	3	4	4	4	2	4	5	3	3	3	3	3	4	5	4	5	4	5	4	3	3	4	4	4	4	4	3	5	1	3	3	4	3	4
303	2	1	2	1	COMSATS University	5	1	1	2	3	4	1	1	3	1	1	3	2	2	2	3	2	4	2	1	3	2	2	5	3	2	2	4	2	3	4	4	4	2	3	2	2	2	2	1	1	1	5	4
304	2	2	4	1	National University of Sciences and Technology	2	3	4	2	2	3	2	2	3	4	4	4	3	3	2	4	5	4	4	2	2	4	5	3	5	4	4	4	4	5	4	4	3	3	3	3	2	4	5	4	1	5	1	3
305	2	1	1	1	National University of Sciences and Technology	1	5	3	1	4	5	4	2	5	4	5	3	4	4	2	4	5	4	4	5	4	3	4	4	4	4	3	4	3	4	4	4	4	3	4	3	3	5	3	4	3	5	3	3
306	2	2	7	2	Avicenna Medical College	5	1	5	3	4	4	4	4	5	1	5	4	4	4	3	5	5	3	3	2	4	5	4	4	5	5	5	4	4	5	5	5	5	2	4	5	3	3	3	3	5	3	4	1
307	2	1	2	2	Lahore Garrison University	4	2	4	2	4	4	2	2	4	2	3	4	5	5	1	3	3	2	4	3	5	3	4	3	4	4	4	3	4	4	4	5	3	3	3	2	2	4	3	3	3	4	3	4
308	2	2	4	2	Lahore Garrison University	2	3	4	4	3	4	2	4	2	1	4	5	4	4	3	3	5	3	3	4	2	3	4	4	3	2	2	3	2	3	3	4	3	4	4	4	2	4	3	4	4	3	4	2
309	2	2	4	1	University of the Punjab	2	4	5	2	4	3	3	3	5	1	1	4	4	3	4	2	1	1	3	5	2	4	4	4	3	5	5	5	5	5	5	5	5	5	5	5	5	5	1	5	5	5	5	1
310	2	1	2	1	COMSATS University	3	3	2	3	2	4	2	1	3	1	3	4	4	3	3	3	5	5	3	4	2	4	4	4	3	3	3	4	3	4	4	4	2	3	3	3	3	3	3	3	2	4	2	3
311	2	1	2	1	COMSATS University	5	4	4	4	4	4	4	4	3	4	4	4	5	5	3	5	3	5	4	4	4	3	3	5	5	4	5	5	5	4	5	5	3	3	4	4	4	5	3	3	4	3	4	2
312	2	1	4	1	University of the Punjab	2	3	4	3	4	3	3	2	4	2	4	4	4	3	3	3	4	4	2	3	2	5	5	4	5	4	4	4	4	4	4	4	4	3	3	3	3	3	3	4	4	3	3	3
313	2	1	2	1	University of the Punjab	5	5	5	3	3	3	3	2	4	2	2	2	2	2	3	2	4	3	2	2	2	2	1	3	3	3	2	3	2	4	4	3	3	3	2	2	2	2	3	3	2	3	4	2
314	2	5	5	1	NUML	5	3	4	2	4	4	2	1	5	1	2	4	4	4	2	4	4	4	2	4	2	4	4	4	4	4	4	4	4	5	4	4	4	4	4	4	4	4	4	4	4	4	4	2
315	2	3	4	1	University of the Punjab	5	2	4	2	4	4	2	2	4	4	2	4	2	2	3	3	4	5	4	2	4	4	4	5	5	4	5	4	4	5	3	4	4	4	4	2	3	3	2	1	4	5	2	2
316	1	5	5	1	University of the Punjab	5	5	4	3	5	5	3	3	4	2	3	4	4	4	3	4	4	4	4	4	2	4	4	4	4	4	4	4	4	4	4	4	3	4	4	4	3	3	3	3	4	5	5	3
317	2	2	7	2	Avicenna Medical College	5	1	4	1	4	3	4	2	3	1	2	3	2	3	2	3	5	5	2	2	2	4	4	4	4	4	4	4	5	4	4	5	4	4	3	3	3	3	2	1	2	2	2	1
318	2	2	2	1	University of the Punjab	4	3	5	1	5	5	1	1	5	1	1	5	5	5	1	5	5	5	1	5	1	5	5	5	5	5	5	5	5	5	5	5	5	5	5	5	5	5	1	5	5	5	5	1
319	1	2	4	1	University of the Punjab	2	4	5	1	4	1	4	3	4	3	1	4	3	2	3	3	5	4	2	2	3	2	4	4	2	3	3	4	3	5	5	5	5	5	4	5	3	2	1	5	5	5	5	4
320	2	1	7	2	University of Central Punjab	5	2	4	2	5	4	3	3	4	3	4	3	3	3	4	2	5	5	2	3	4	4	5	5	5	2	4	5	4	5	5	5	5	3	4	3	4	5	2	3	4	4	5	4
321	1	1	2	1	Government College University	3	3	4	4	3	5	4	7	4	2	5	5	4	3	3	4	4	5	2	5	3	3	4	5	5	4	3	4	5	5	4	4	3	4	4	4	3	3	2	4	5	4	3	3
322	1	1	1	1	Government College University	2	3	4	2	5	5	4	4	4	1	4	4	3	5	4	4	5	5	4	5	4	4	3	4	2	3	2	4	2	1	5	5	2	5	5	5	5	4	4	3	1	5	3	3
323	2	1	2	1	Government College University	3	2	2	2	4	4	3	7	4	1	4	4	4	3	2	5	4	3	2	1	5	4	5	4	3	4	4	5	5	5	4	4	5	4	4	3	3	5	3	1	3	5	5	5
324	2	1	2	1	Government College University	3	1	5	1	5	5	3	7	5	1	3	4	3	4	3	4	5	5	1	2	2	4	4	4	4	4	5	5	5	5	5	3	4	4	4	4	4	4	2	3	2	4	4	5
325	1	1	2	1	Government College University	3	4	3	2	4	4	3	2	4	1	3	2	5	4	3	5	4	5	4	2	2	4	4	4	4	3	2	3	2	2	5	5	4	2	5	5	5	5	1	2	3	3	2	2
326	2	1	2	1	Government College University	4	2	3	2	4	4	4	4	5	4	5	4	4	3	3	3	4	3	3	3	3	4	4	3	3	4	4	4	4	4	4	4	3	3	3	3	3	4	2	4	2	4	4	4
327	2	1	7	1	Ameer-ud-din medical college	3	3	4	1	4	4	2	1	3	1	2	3	4	1	2	1	2	5	4	1	2	3	5	5	5	5	5	5	5	5	5	5	5	4	5	4	3	2	2	1	2	4	5	4
328	2	1	7	1	Ameer-ud-din medical college	3	2	5	4	4	5	4	2	5	5	5	5	5	2	1	5	5	3	4	2	4	5	5	5	4	3	4	5	5	5	5	5	4	4	4	3	3	5	4	5	2	4	5	4
329	2	1	1	1	University of the Punjab	3	3	4	2	4	3	4	2	4	1	5	4	4	5	3	4	4	4	4	4	2	3	5	4	5	5	5	5	5	5	4	5	4	4	4	4	4	2	4	5	4	4	3	4
330	2	2	4	1	University of the Punjab	2	1	4	4	4	4	3	4	4	3	4	4	4	3	3	4	3	4	3	3	2	4	4	4	4	4	4	4	4	4	4	4	4	4	4	4	2	4	4	4	5	5	5	4
331	2	2	4	1	University of the Punjab	2	3	4	3	4	4	4	2	4	4	4	4	3	3	3	3	4	4	3	4	4	4	4	3	4	3	4	4	3	3	4	3	3	3	2	2	2	2	2	3	1	4	5	4
332	2	1	2	1	Government College University	3	2	4	4	4	4	5	4	4	2	4	4	3	4	2	4	4	4	3	3	4	4	4	4	4	4	4	4	4	4	4	4	4	4	4	4	3	4	2	4	4	5	4	4
333	2	2	2	1	University of the Punjab	5	2	3	2	4	4	2	1	3	2	4	3	2	2	2	2	4	5	3	1	2	2	4	4	4	4	4	4	4	4	3	4	4	4	4	4	3	4	4	4	1	4	2	2
334	2	2	2	1	University of the Punjab	4	1	4	2	3	3	3	2	3	2	3	3	4	3	2	4	4	3	2	3	4	4	4	4	4	3	3	4	3	3	3	4	3	4	4	3	3	4	3	5	4	3	5	5
335	2	1	1	1	Lahore College for Women University	2	2	2	3	3	3	3	2	3	3	3	3	3	3	3	3	3	3	3	3	3	3	3	3	3	3	3	3	3	3	3	3	3	3	3	3	3	3	2	2	3	3	3	3
336	1	1	2	2	University of Central Punjab	1	4	3	2	3	4	3	4	3	2	5	4	5	4	3	4	3	4	3	4	5	4	5	5	3	3	5	5	4	4	4	5	4	5	5	4	4	3	4	3	1	1	3	5
337	1	1	2	2	University of Central Punjab	1	2	5	1	5	4	2	1	5	1	5	5	4	5	1	5	5	4	1	4	1	5	5	5	5	3	5	5	5	5	5	5	5	5	5	5	5	5	5	5	5	5	3	5
338	1	2	4	1	National University of Sciences and Technology	2	5	4	2	5	5	4	2	4	3	4	4	4	3	2	4	4	4	4	3	4	4	4	4	5	4	4	4	4	4	4	4	4	4	4	3	3	3	4	3	3	3	4	4
339	2	2	2	1	University of the Punjab	5	2	5	5	5	5	1	3	5	1	3	5	5	4	1	5	5	5	1	5	1	5	5	5	5	4	5	4	5	4	4	3	3	3	3	3	3	5	2	5	4	4	3	3
340	2	1	2	1	University of the Punjab	4	4	3	1	5	5	5	7	5	1	3	3	3	1	2	4	2	2	1	5	3	5	5	5	5	4	4	3	3	4	2	2	5	5	5	5	5	5	1	3	2	5	4	2
341	1	1	1	1	University of the Punjab	1	1	3	1	1	2	2	1	2	3	2	3	4	4	3	5	4	5	3	2	2	2	4	4	4	3	4	5	4	3	5	5	5	3	4	4	4	4	1	4	5	5	4	3
342	1	1	1	1	University of the Punjab	1	1	3	1	1	2	2	1	2	3	2	3	4	4	3	5	4	5	3	2	2	2	4	4	4	3	4	5	4	3	5	5	5	3	4	4	4	4	1	4	5	5	4	3
343	1	1	7	1	Ameer-ud-din medical college	3	3	5	5	5	5	4	1	5	4	5	5	5	5	1	4	5	1	4	2	5	5	5	5	5	5	5	5	5	5	5	5	4	3	3	2	5	5	3	4	1	2	3	3
344	2	2	2	1	Lahore College for Women University	5	3	4	3	3	4	2	2	3	3	4	3	4	3	3	3	4	5	2	1	3	4	4	3	4	4	4	4	4	4	4	4	4	4	4	4	4	4	3	4	3	3	5	4
345	1	1	2	1	Government College University	3	2	4	2	4	4	4	2	4	2	4	4	2	2	2	4	4	3	2	3	4	4	3	4	4	4	3	4	4	4	4	4	4	4	4	4	4	4	2	2	2	2	2	2
346	2	1	2	1	University of the Punjab	4	5	4	2	4	4	2	2	4	2	4	4	4	3	2	4	5	3	2	3	4	5	4	5	4	4	5	4	4	4	4	5	5	4	5	5	4	4	4	4	3	4	3	3
347	2	1	7	1	Ameer ud din med college	3	4	4	1	5	5	2	2	5	1	4	4	4	4	2	4	5	4	2	4	2	4	5	4	4	4	5	5	4	5	5	5	4	4	4	4	4	5	2	4	4	4	3	2
348	2	1	7	2	Lahore Medical and Dental College	5	4	4	4	5	5	4	4	3	3	2	4	3	4	3	2	2	4	3	3	2	3	4	3	3	3	4	4	4	2	4	4	2	4	4	3	2	3	5	3	4	3	2	3
349	2	1	7	1	University of the Punjab	1	3	3	2	4	4	3	2	4	3	5	5	5	4	3	5	4	4	4	3	4	4	3	3	3	4	2	4	4	2	3	4	3	4	4	4	4	4	2	3	3	3	2	2
350	2	1	7	2	Lahore Medical and Dental College	1	3	3	1	4	5	2	2	3	1	3	4	4	3	3	4	4	4	4	3	2	4	4	5	4	4	4	5	4	2	5	4	3	4	5	2	1	4	3	1	1	2	1	1
351	2	1	7	1	University of the Punjab	1	4	4	3	4	4	4	3	4	2	4	4	4	3	3	4	5	5	3	1	4	4	4	4	4	3	3	4	3	4	4	3	4	4	3	3	3	3	3	3	2	3	3	4
352	2	2	7	2	Bahria university medical and dental college, karachi	5	3	4	3	5	5	4	4	5	4	5	5	3	2	3	3	3	3	3	2	4	3	4	4	5	5	4	4	4	4	4	4	4	4	5	4	3	3	5	5	4	4	3	4
353	2	2	7	2	Lahore Medical and Dental College	5	2	3	1	4	3	3	2	3	1	3	4	4	2	1	3	4	5	2	2	2	3	4	4	3	3	3	3	5	3	5	5	5	4	2	3	4	4	1	5	5	4	4	3
354	2	2	7	2	Lahore Medical and Dental College	5	4	1	1	5	3	3	1	4	1	1	1	1	1	3	1	1	5	2	1	1	1	1	5	1	3	3	5	5	5	5	1	3	1	3	1	1	2	1	2	1	1	1	1
355	2	1	2	1	Kinnaird College for Women University	1	4	3	2	3	3	4	3	3	4	3	3	3	2	3	4	5	4	4	2	4	4	4	4	4	3	4	2	4	4	5	4	4	3	3	1	2	4	2	2	3	4	3	4
356	1	2	2	2	Forman Christian College	4	2	3	2	3	3	2	4	4	1	4	4	4	5	2	4	5	5	2	4	4	5	4	5	5	3	3	4	4	4	5	5	3	5	5	5	5	5	3	2	4	4	1	3
357	2	2	2	2	Forman Christian College	4	4	4	4	4	4	4	4	4	3	4	4	4	3	2	4	4	4	2	4	2	4	4	4	4	4	4	4	4	4	4	4	4	4	4	4	4	4	3	4	3	4	3	4
358	2	2	2	1	University of the Punjab	5	2	3	2	4	4	3	2	4	1	4	4	4	3	3	4	5	4	3	2	4	5	5	5	4	4	4	4	4	4	4	4	3	3	4	3	2	3	3	2	1	4	5	5
359	2	1	2	2	LGU	2	2	4	2	4	3	3	4	4	2	2	2	3	3	1	4	4	3	2	4	3	3	5	5	3	4	3	4	3	2	3	2	3	3	4	4	4	3	2	4	3	3	4	2
360	2	2	7	2	LMDC	5	5	3	2	4	4	2	2	4	3	5	4	3	3	4	3	4	3	3	4	3	3	2	2	4	3	3	4	3	3	4	4	4	3	5	4	3	3	4	4	4	4	4	2
361	2	2	7	2	Lahore Medical and Dental College	5	5	4	3	3	4	3	2	4	2	3	5	5	4	2	4	4	3	3	2	1	4	4	3	4	4	3	4	3	4	4	3	4	4	4	4	3	3	2	4	4	4	5	2
362	2	2	7	2	Lahore Medical and Dental College	5	5	4	4	4	5	4	4	5	4	4	5	2	2	4	4	5	4	4	2	4	4	4	4	4	4	4	4	4	4	4	4	4	4	4	4	4	4	2	4	3	5	3	3
363	2	1	2	1	University of the Punjab	4	4	3	1	5	5	5	7	5	1	3	3	3	1	2	4	2	2	1	5	3	5	5	5	5	4	4	3	3	4	2	2	5	5	5	5	5	5	1	3	2	5	4	2
364	1	2	2	1	University of the Punjab	5	4	5	5	5	5	4	4	4	4	5	4	4	3	2	5	4	3	4	3	5	3	4	4	3	3	4	4	5	4	5	5	5	4	4	4	4	4	3	2	3	5	4	2
365	1	1	2	1	University of the Punjab	4	2	4	4	4	5	2	7	4	2	4	4	5	4	4	5	2	3	2	4	1	4	4	4	5	5	5	5	4	4	5	4	5	2	4	5	4	4	2	4	4	5	5	1
366	2	1	2	1	University of the Punjab	4	1	4	2	3	3	3	2	2	1	1	4	3	3	3	2	3	3	3	4	2	4	3	3	3	4	3	3	4	2	2	4	3	4	3	3	4	4	2	4	3	2	3	4
367	1	2	2	1	University of the Punjab	4	1	4	3	3	1	3	4	3	3	4	5	4	4	4	5	5	5	4	5	2	4	4	5	4	4	3	4	4	3	4	4	3	3	4	5	2	3	3	4	4	1	2	3
368	2	2	2	1	National University of Sciences and Technology	5	4	5	3	4	4	4	2	2	2	3	4	4	2	2	2	5	2	2	4	2	5	4	4	4	4	4	4	4	4	4	4	4	4	5	5	5	5	4	1	4	2	4	2
369	2	2	7	2	Lahore medical and dental college	5	4	4	3	4	4	4	3	4	3	5	5	4	4	2	4	4	4	4	3	4	5	4	5	5	3	4	3	4	4	4	4	4	4	4	4	2	4	2	4	3	3	4	3
370	1	2	7	2	Lahore Medical and Dental College	5	3	3	2	4	4	2	2	4	4	3	4	4	3	4	5	4	4	3	3	2	4	4	4	4	4	5	5	5	3	5	4	4	4	3	4	3	4	4	5	4	4	4	2
371	2	2	7	2	Lahore Medical and Dental College	5	2	3	2	4	4	4	2	4	2	3	3	3	3	3	4	4	3	3	3	4	4	4	4	5	3	4	4	4	4	4	4	4	4	4	4	4	3	4	3	2	3	4	3
372	2	2	7	2	Lahore Medical and Dental College	5	3	4	3	5	4	4	2	4	1	4	4	2	2	1	4	5	5	4	3	3	5	5	5	5	4	4	4	5	5	5	5	5	4	3	2	2	3	2	3	2	3	3	4
373	2	2	7	2	Lahore Medical and Dental College	5	5	2	2	5	5	3	1	5	1	2	2	3	2	3	2	5	3	3	1	2	5	4	4	4	4	3	4	4	3	5	5	4	4	3	3	3	3	2	2	1	1	1	1
374	2	2	7	2	Lahore Medical and Dental College	5	5	3	1	5	5	2	1	4	1	4	3	4	2	2	4	4	5	3	1	2	5	5	5	5	4	4	5	4	4	5	4	4	4	4	4	2	4	1	2	4	2	5	1
375	2	2	2	2	Forman Christian College	5	5	3	2	3	4	3	2	3	2	3	3	2	2	2	2	3	3	2	2	3	2	3	3	3	3	3	4	3	4	4	3	3	3	4	4	4	4	3	4	1	2	3	1
376	1	1	2	2	Lahore School of Economics	1	3	4	3	4	4	2	3	4	2	4	4	4	4	3	4	4	3	3	3	3	4	4	4	4	4	4	4	4	4	4	4	3	4	4	4	3	3	3	2	1	3	3	4
377	2	1	2	1	National University of Sciences and Technology	4	4	3	1	4	4	2	2	4	1	2	4	4	3	1	4	4	5	4	4	1	5	5	5	5	5	5	5	3	4	4	4	2	5	5	5	5	5	4	4	3	4	1	3
378	1	1	2	2	Air University, Islamabad	4	3	4	4	5	4	3	3	3	3	4	4	4	5	3	4	5	1	5	1	3	5	4	5	3	4	4	4	4	4	4	4	5	5	4	5	4	5	5	1	2	3	3	3
379	1	2	7	1	Ayub Medical College Abbottabad	5	3	4	2	5	4	4	2	5	4	3	4	5	5	2	4	5	5	3	4	1	3	5	5	5	5	4	5	5	4	5	4	4	5	5	5	5	3	2	3	2	3	4	4
380	2	1	2	1	University of the Punjab	4	5	4	2	4	4	2	2	4	2	4	4	4	3	2	4	5	3	2	3	4	5	4	5	4	4	5	4	4	4	4	5	5	4	5	5	4	4	4	4	3	4	3	3
381	2	1	2	1	University of the Punjab	4	5	4	2	4	4	2	2	4	2	4	4	4	3	2	4	5	3	2	3	4	5	4	5	4	4	5	4	4	4	4	5	5	4	5	5	4	4	4	4	3	4	3	3
382	1	2	7	2	Lahore Medical and Dental College	5	3	3	2	4	4	2	2	4	4	3	4	4	3	4	5	4	4	3	3	2	4	4	4	4	4	5	5	5	3	5	4	4	4	3	4	3	4	4	5	4	4	4	2
383	1	2	7	2	Lahore Medical and Dental College	5	3	3	2	4	4	2	2	4	4	3	4	4	3	4	5	4	4	3	3	2	4	4	4	4	4	5	5	5	3	5	4	4	4	3	4	3	4	4	5	4	4	4	2
384	1	2	2	2	Forman Christian College	2	4	4	3	5	4	4	4	5	3	4	4	3	2	4	4	3	5	4	2	4	4	4	5	4	4	4	4	4	4	5	4	5	4	5	5	4	4	2	1	3	2	2	3
385	2	1	2	2	Forman Christian College	2	3	3	2	5	5	5	4	5	1	3	1	1	1	3	2	3	5	4	1	3	4	4	5	5	4	3	3	4	3	5	5	5	2	4	5	4	4	2	2	3	2	2	3
386	2	2	7	2	CMH	5	5	4	4	3	4	4	7	5	4	5	5	4	5	2	4	4	4	3	4	4	4	4	3	3	3	4	4	4	4	4	4	4	4	4	3	3	2	3	3	3	5	5	4
387	2	2	2	2	Cmh Lahore	5	5	2	2	3	2	2	2	3	2	2	3	2	1	2	2	2	3	2	2	2	2	4	4	4	3	4	4	4	3	4	4	4	3	4	4	3	4	1	5	1	1	1	3
388	2	3	7	2	CMH Lahore	5	5	4	4	4	5	5	2	4	4	5	5	3	4	4	4	4	4	4	3	4	4	4	4	5	5	4	4	4	4	3	3	4	4	4	4	3	2	4	2	3	3	4	4
389	1	2	2	2	Lahore University of Management Sciences	5	4	4	3	4	4	2	4	4	2	5	4	4	4	2	4	5	4	3	4	3	4	2	2	3	3	4	4	3	3	4	4	4	4	4	4	3	4	4	4	3	4	4	4
390	1	1	2	2	Avicenna Medical College	2	5	5	4	5	5	5	7	5	4	5	5	5	5	1	5	5	3	5	2	4	5	4	4	4	4	4	5	3	5	5	4	3	4	3	2	2	4	3	2	4	3	1	5
391	1	2	4	2	Lahore University of Management Sciences	1	2	4	2	4	5	3	2	4	2	3	4	2	2	2	3	4	4	3	2	4	2	4	4	4	4	5	5	5	5	4	4	4	4	4	4	4	3	5	4	5	5	5	5
392	1	2	3	1	National University of Sciences and Technology	2	4	4	2	4	5	4	2	4	3	4	4	4	2	2	4	4	3	4	2	4	4	4	4	4	4	4	4	4	4	4	4	4	4	4	3	3	4	5	4	4	4	4	4
393	1	2	3	2	Forman Christian College	1	5	5	3	4	4	3	3	4	3	4	4	3	3	2	4	5	3	3	2	3	3	3	3	3	3	3	4	3	3	4	3	3	4	3	2	2	4	4	3	3	3	3	2
394	2	2	7	2	Forman Christian College	4	3	2	1	4	3	4	2	2	2	3	3	2	1	2	2	2	3	2	3	3	3	5	5	4	4	2	4	4	4	4	5	4	3	4	4	4	4	4	4	4	1	4	2
395	2	1	7	2	Forman Christian College	4	4	4	2	4	4	4	4	4	2	2	4	4	4	2	4	4	4	2	4	2	4	4	4	4	3	4	4	4	4	4	4	4	4	4	4	4	4	2	5	4	5	5	2
396	2	1	7	2	Forman Christian College	4	5	2	1	4	4	2	1	4	1	2	2	3	4	2	2	3	2	2	2	3	4	4	4	4	4	3	3	4	3	4	4	4	4	2	3	4	4	1	3	4	5	4	2
397	2	1	2	2	Lahore Garrison University	3	3	4	4	4	4	3	3	3	2	3	4	4	3	3	3	4	3	2	2	2	4	4	4	4	3	4	4	4	4	4	4	4	3	4	4	4	3	3	4	4	4	4	4
398	1	2	7	2	Forman Christian College	4	3	2	2	4	4	4	2	3	2	4	4	2	3	2	4	3	4	2	2	3	3	3	4	4	4	4	4	4	4	5	5	4	4	5	5	3	4	3	5	4	4	4	4
399	2	1	7	2	Forman Christian College	4	5	2	1	4	4	2	1	4	1	2	2	3	4	2	2	3	2	2	2	3	4	4	4	4	4	3	3	4	3	4	4	4	4	2	3	4	4	1	3	4	5	4	2
400	2	1	2	2	Lahore Garrison University	3	2	2	1	3	1	2	1	4	2	2	2	3	1	2	4	5	5	2	1	3	4	4	5	5	4	4	4	4	3	5	4	3	4	4	4	2	3	2	1	1	3	1	1
401	2	2	2	2	CMH LHR	5	5	2	2	3	2	2	2	3	2	2	3	2	1	2	2	2	3	2	2	2	2	4	4	4	3	4	4	4	3	4	4	4	3	4	4	3	4	1	5	1	1	1	3
402	2	2	2	2	Forman Christian College	4	4	4	4	4	4	4	4	4	3	4	4	4	3	2	4	4	4	2	4	2	4	4	4	4	4	4	4	4	4	4	4	4	4	4	4	4	4	3	4	3	4	3	4
403	2	1	7	2	Forman Christian College	4	5	2	1	4	4	2	1	4	1	2	2	3	4	2	2	3	2	2	2	3	4	4	4	4	4	3	3	4	3	4	4	4	4	2	3	4	4	1	3	4	5	4	2
404	2	1	7	2	Forman Christian College	4	5	2	1	4	4	2	1	4	1	2	2	3	4	2	2	3	2	2	2	3	4	4	4	4	4	3	3	4	3	4	4	4	4	2	3	4	4	1	3	4	5	4	2
405	2	2	2	2	Lahore University of Management Sciences	3	5	4	4	4	4	2	2	4	2	4	4	4	4	2	4	4	2	2	4	2	4	4	4	4	4	4	4	3	4	4	4	4	4	4	4	4	4	2	4	4	5	2	4
406	2	2	2	2	Lahore University of Management Sciences	3	5	4	2	4	5	2	3	5	2	3	4	4	2	2	4	4	3	1	3	2	4	5	4	5	3	4	5	3	4	3	5	4	3	4	5	3	4	4	2	3	4	1	1
407	2	2	2	2	Lahore University of Management Sciences	4	5	4	2	5	4	1	7	5	3	2	3	4	5	1	4	4	5	3	5	2	3	5	4	5	3	3	4	5	3	4	5	4	3	4	5	5	4	1	4	5	3	4	1
408	2	2	2	2	Lahore University of Management Sciences	4	5	4	2	5	4	1	7	4	1	2	5	4	5	2	5	4	5	2	5	2	5	4	5	4	4	5	3	4	5	4	3	5	5	4	5	3	4	2	4	3	3	2	4
409	2	2	3	2	Lahore University of Management Sciences	4	5	4	2	5	4	1	7	5	2	2	5	4	5	2	5	4	4	1	4	1	4	5	4	5	2	3	4	4	3	4	4	4	3	4	3	4	3	1	4	2	5	2	4
410	2	2	3	2	Lahore School of Economics	1	3	2	1	2	2	2	2	2	2	2	2	2	2	2	4	4	4	2	1	2	2	4	4	4	4	4	4	4	2	4	4	4	4	4	4	4	2	2	2	1	5	4	4
411	2	2	3	2	Lahore School of Economics	1	3	2	1	2	2	2	2	2	2	2	2	2	2	2	4	4	4	2	1	2	2	4	4	4	4	4	4	4	2	4	4	4	4	4	4	4	2	2	2	1	5	4	4
412	1	2	4	2	Lahore University of Management Sciences	4	4	4	3	4	1	2	1	5	2	3	2	3	1	5	3	4	5	4	1	2	1	1	3	3	2	3	1	2	3	4	4	5	2	1	2	1	4	3	4	2	3	4	1
413	1	1	2	2	Lahore School of Economics	3	1	5	1	5	5	1	1	5	1	1	5	5	5	1	5	5	5	1	4	1	5	5	5	5	5	5	5	5	5	5	5	5	5	5	5	5	5	1	5	5	5	5	1
414	1	2	4	2	Lahore University of Management Sciences	4	4	3	4	3	5	2	4	1	4	5	1	2	3	2	5	4	4	3	5	4	1	3	4	5	5	3	1	1	2	3	4	3	1	1	3	4	2	2	2	1	3	4	1
415	1	2	4	2	Lahore University of Management Sciences	5	3	2	3	5	4	2	7	1	4	3	3	4	5	3	3	2	1	2	4	1	1	1	3	4	4	3	2	1	1	2	5	4	3	2	1	1	5	2	5	3	2	1	1
416	1	2	7	2	Rahbar Medical And Dental College	4	5	5	4	4	4	1	4	4	3	3	4	4	4	2	4	5	3	3	4	2	4	4	4	4	4	4	4	4	4	4	4	4	4	4	4	2	4	4	5	4	3	4	4
417	1	2	4	2	Lahore University of Management Sciences	3	3	4	1	2	3	4	7	3	2	1	2	3	4	1	1	2	3	4	5	2	3	3	2	1	1	4	2	2	1	4	2	3	2	2	4	5	1	4	5	4	3	2	3
418	1	2	4	2	Lahore University of Management Sciences	5	5	3	2	1	2	3	7	2	1	3	2	3	3	4	1	1	1	4	1	4	3	2	2	2	1	5	4	3	2	1	2	3	4	5	4	2	2	4	2	4	5	3	4
419	1	2	4	2	Lahore University of Management Sciences	3	4	4	3	2	4	2	3	3	2	4	2	2	2	2	2	2	2	3	2	5	2	3	3	2	4	4	3	3	2	2	2	2	2	2	2	2	4	3	2	3	2	3	3
420	1	1	4	2	Lahore University of Management Sciences	3	3	3	4	4	2	4	3	4	2	2	4	3	2	2	3	2	4	2	4	2	2	4	4	4	3	4	3	5	2	2	2	2	4	4	4	3	3	1	4	4	3	2	3
421	1	2	4	2	Lahore University of Management Sciences	5	3	2	3	3	4	2	3	5	2	4	1	1	3	3	2	2	2	2	2	3	5	5	4	3	3	3	2	2	2	1	1	2	2	4	4	3	4	3	5	4	2	1	4
422	1	2	4	2	Lahore University of Management Sciences	4	4	2	2	2	1	1	2	3	5	4	2	1	3	5	3	4	4	1	1	4	2	1	1	4	5	5	3	2	2	1	4	2	4	5	3	4	3	4	4	5	2	1	4
423	2	1	4	2	Lahore University of Management Sciences	3	3	1	4	4	4	3	2	4	2	1	5	3	3	4	4	1	2	2	4	2	3	3	3	4	3	4	4	4	5	4	4	2	3	1	2	3	4	1	2	3	2	3	4
424	1	2	2	2	Fast National University	5	5	4	4	4	4	2	4	3	4	4	4	4	4	2	3	5	4	2	4	2	4	4	3	3	3	4	4	4	4	4	4	3	3	3	3	3	4	2	4	5	5	4	4
425	1	1	7	2	Riphah International University	3	5	3	3	2	4	4	4	4	2	4	4	4	2	4	2	4	3	4	4	4	4	4	3	4	3	2	4	4	4	4	4	3	4	4	2	3	3	2	3	2	3	3	2
426	1	2	2	2	Fast National University	5	5	4	4	4	4	2	4	3	4	4	4	4	4	2	3	5	4	2	4	2	4	4	3	3	3	4	4	4	4	4	4	3	3	3	3	3	4	2	4	5	5	4	4
427	1	1	7	2	Riphah International University	3	5	3	3	2	4	4	4	4	2	4	4	4	2	4	2	4	3	4	4	4	4	4	3	4	3	2	4	4	4	4	4	3	4	4	2	3	3	2	3	2	3	3	2
428	2	1	7	2	Lahore Medical and Dental College	1	5	5	4	4	4	5	2	4	1	5	2	4	4	4	4	5	4	3	4	2	4	4	3	2	3	4	1	3	3	4	4	4	4	2	2	3	3	2	2	3	3	4	5
429	1	1	7	2	Forman Christian College	1	5	5	4	4	4	5	2	4	1	5	2	4	4	4	4	5	4	2	4	2	4	4	3	2	3	4	1	3	3	4	4	4	4	4	4	4	4	3	4	2	2	3	4
[truncated: 43 more columns]
